# Supplementary material for: Identification of Genomic Regions and Sources for Wheat Blast Resistance through GWAS in Indian Wheat Genotypes
Source: Genes (Basel). 2022 Mar 27;13(4):596. doi: 10.3390/genes13040596 (PMC9025667; doi:10.3390/genes13040596)
Supplement: Supplementary file 1 [file genes-13-00596-s001.zip]

Archive with 5 entries (5 files):
- Figure S1. PCA with labels.jpg
- Figure S2. Kinship Matrix.pdf
- Figure S3. LD decay plot.jpg
- Figure S4. HI 8819 pedigree flowchart.pdf
- Supplementary Tables.xlsx
