# Supplementary material for: Identification of Genomic Regions and Sources for Wheat Blast Resistance through GWAS in Indian Wheat Genotypes
Source: Genes (Basel). 2022 Mar 27;13(4):596. doi: 10.3390/genes13040596 (PMC9025667; doi:10.3390/genes13040596)
Supplement: Supplementary file 1 [file genes-13-00596-s001.zip › Supplementary Tables.xlsx]

## Sheet: Supplementry Table S1a
Supplementary Table 1a: Wheat blast data indices of 300 bread wheat genotypes for 12 indivial experiments and pooled across 12 experiments (grand mean)
Geno. No.	Entry	Wbpopulation	Origin	Pedigree	Jash19a	Jash19b	Quir20a	Quir20b	Jash20a	Jash20b	Oki20a	Oki20b	Jash21a	Jash21b	Quir21a	Quir21b	Grand Mean	2NS
1	DBW 221	I	CIMMYT	36IBWSN284/22ESWYT28	100	41.2371	60.23	39.7906	0	10	33.3333	41.4773	10	30	51.8717	84.5714	41.8759	-
2	DBW 222	II	CIMMYT	KACHU/SAUAL/8/ATTILA*2/PBW65/6/PVN//CAR422/ANA/5/BOW/CROW/ BUC/PVN/3/YR/4/TRAP#1/7/ATTILA/2*PASTOR	0	10	0	0	0	0	0	0	0	0	0	0	0.833333	Y
3	NW 7049	II	CIMMYT	FRET2/KIRITATI/5/NAC/TH.AC//3*PVN/3/MIRLO/BUC/4/2*PASTOR*2/6/ PVN	100	100	16.57	86.25	0	20	8.58896	83.3333	10	25.2632	44.6429	60.1266	46.2312	Y
4	PBW820	II	CIMMYT	WL711-Ae.ovata/CS(S)//WL711NN/3/ 4*PBW 621	0	0	0	0	0	0	13.8122	0	-	-	74.8503	82.4242	17.1087	Y
5	PBW821	II	CIMMYT	PBW550//Yr15/6*AVOCET/3/2*PBW550 /4/GLUPRO/3*PBW568//3*PBW550	100	100	9.04	89.6774	10	30	23.4177	41.5663	10	23.8889	56.3953	57.0552	45.9201	-
6	PBW 771	II	CIMMYT	PBW550//YR15/6*AVOCET/3/2*PBW550	100	70	100	67.9775	10	30	40	47.3404	30	90	81.4815	99.435	63.8529	-
7	BRW 3806	II	Indian	NI 5439/ MACS 2496	100	38.5417	92.57	77.7778	77.3006	30	44.186	35.6021	53.4454	88	47.5138	84.3137	64.1043	-
8	NIAW 3170	I	CIMMYT	SKOLL/ROLF07	100	70	4.85	70.303	0	20	30.3226	38.8889	32.9114	50	69.5402	66.2857	46.0918	-
9	HI 1628	II	CIMMYT	FRET2*2/4/SNI/TRAP#1/3/KAUZ*2/TRAP//KAUZ/5/PFAU/ WEAVER//BRAMBLING	100	66.3433	14.46	66.474	20	10	35.1648	28.5024	14.2857	70	43.2836	86.4407	46.2462	-
10	PBW 796	I	CIMMYT	W15.92/4/PASTOR//HXL7573/2*BAU/3/ WBLL1*2/5/WHEAR/SOKOLL	68.125	8.64865	8.05	81.8182	0	10	22.7586	67.8322	10	45.2128	10.7784	90.8046	35.3357	-
11	PBW 781	II	CIMMYT	PBW621/4/BW9250*3//Yr10/6* Avocet/3/ BW9250*3//Yr15/6* Avocet/5/2*PBW 621	70	78.2383	21.52	96.1783	10	50	19.2547	81.4103	58	45.4023	33.3333	95.8621	54.9333	-
12	RAJ 4529	II	Indian	PHS 0624/WR1136	50	28.4211	13.44	79.0323	10	30	68.75	50.2703	72.3567	81.8182	45.1613	100	52.4375	-
13	DBW 257	I	Indian	HUW640/HD3055	68.6486	30	66.31	4.81928	10	50	85.8065	21.0526	44.7917	80	65.1282	100	52.2131	-
14	WH 1239	I	CIMMYT	TAM200/PASTOR//TOBA97	80	10	44.88	79.7753	10	50	61.7647	52.9101	20	50	44.7917	97.093	50.1012	-
15	HD 3277	I	CIMMYT	CHEN/AEG.SQUARROSA//BCN/3/BAV92/4/BERKUT	100	40	96.97	50.5747	9.52381	40	47.3684	34.4444	27.1429	70	82.7027	95.7672	57.8745	-
16	HD3249	II	CIMMYT	PBW343*2/KUKUNA//SRTU/3/PBW343*2/KHVAK	10	0	0	0	0	0	0	0	0	10	-	0	1.81818	Y
17	HD 3293	II	Indian	HD2967/DBW46	6.25	0	0	0	0	0	0	0	0	0	-	0	0.568182	Y
18	DBW 273	II	CIMMYT	FRANCOLIN #1*2//ND 643/2* WBLLI	72.6797	10	3.31	29.6089	0	30	16.5644	8.55615	10	10	22.5131	60.1156	22.779	-
19	DBW 252	II	CIMMYT	PFAU/MILAN/5/CHEN/AE.SQ(TAUS)//BCN/3/VEE#7/BOW/4/PASTOR	10	0	0	0	0	0	0	0	0	0	0	0	0.833333	Y
26	HD3343	II	Indian	HI1500/2*GW322	48.1967	46.2766	100	86.2637	10	50	28.8235	19.883	70	57.3684	83.9572	98.9071	58.3064	-
27	HD 3345	II	CIMMYT	T.DICOCCON CI9309/AE.SQUARROSA (409)//MUTUS/3/2*MUTUS /5/PFAU/WEAVER*2/4/BOW/NKT//CBRD/3/CBRD	59.4783	24.5	0	0	0	10	0	0	0	0	-	0	8.54348	Y
28	PBW 822	II	CIMMYT	PBW550//Yr15/6*AVOCET/3/2*PBW550 /4/GLUPRO/3*PBW568//3*PBW550	68.25	56.5605	7.19	88.1988	10	20	29.7143	59.0643	6	17.3684	74.7191	93.6047	44.2225	-
29	HI1633	II	Indian	GW 322 / PBW 498	43.9286	100	15.09	89.3082	10	40	18.3673	52.5	10	60	31.1765	75.5245	45.4913	-
30	HI1634	II	Indian	GW-322 / PBW-498	62.1622	33.3333	19.5	96.8153	10	40	12.9252	49.6732	15.1351	95.8115	60	83.3333	48.2241	-
33	UAS3002	II	Indian	RAJ4083/DWR195//HI 977	96.1538	63.5878	7.83	65.7143	20	40	40.7643	23.8994	30	64.726	53.2164	88.3721	49.522	-
34	CG1029	II	Indian	HW 2004/PHS725	100	20	14.09	55.8621	10	20	18.0645	53.6765	10	40.8046	30	72	37.0415	-
36	DBW 277	II	Indian	NI 5439/ MACS 2496	35.0617	24.4444	0	0	0	0	0	0	0	20	0	0	6.62551	Y
38	UAS 3001	II	Indian	UAS259/GW322//HI 977	91.6667	20	11.76	55.1913	10	70	25.4545	28.4916	40	90	60.5714	79.3478	48.5403	-
40	PBW 823	II	Indian	T. boeoticum 4992/2*PDW274//2*PBW703	100	35.8209	100	35.0877	80	70	36.2573	34.5972	60	100	58.9744	96.3542	67.2576	-
41	HI1633	II	Indian	GW-322 / PBW-498	0	8.94737	0	0	0	0	0	-	10	90	0	0	9.90431	Y
42	GW509	II	Indian	GW 388/MP 4010	96.3415	70	3.08	55.2941	0	6	8.27068	38.4615	0	10	58.1699	68.75	34.5306	-
43	MACS 6696	II	Indian	NI 5439/HD2934	100	76.8831	10.18	0	0	20	14.7239	75.1592	10	66.2595	63.9752	79.1045	43.0238	-
44	MACS 6695	II	Indian	NI5439*2/HD2934	80	45	84.21	35.2941	10	30	60.9467	52	50	100	47.205	81.761	56.3681	-
50	HD3318	II	Indian	DBW50/HD2859//HD2307	100	27.3684	23.98	67.2515	0	30	23.0303	79.6178	5	67.3485	77.095	100	50.0576	-
51	HD3319	I	CIMMYT	18th HRWYT214/18th HRWYT229	100	38	35.69	0	10	80	55.0296	53.3333	10	70	100	91.4773	53.6275	-
52	HD3320	I	Indian	HD3016/HD2967	71.3514	10	58.42	56.0976	8.94737	50	29.4118	33.6634	0	50	68.5567	100	44.704	-
53	HD3321	I	CIMMYT	SOKOLL/3/PASTOR//HXL7573/2*BAU/4/BECARD	80.7292	50	73.58	0	10	42.1053	28.2486	26.4423	10	86.1702	81.3472	56.25	45.4061	-
54	HD3322	II	Indian	HD2874/HD2967//43rdIBWSN-1148	20	10	0	52.439	0	30	0	7.21649	0	50	0	0	14.138	Y
55	HD3323	I	Indian	HD2967//WR567//HD2687	0	10	0	0	0	10	0	7.42574	0	30	0	0	4.78548	Y
56	PBW802	II	Indian	HD2967*2/BWL3278	0	9.33333	0	17.4699	0	0	0	0	0	20	0	0	3.90027	Y
57	PBW803	II	Indian	BWL 0762/PBW621//HD 3086	87.6289	73.2468	13.37	0	0	10	3.65854	80.3681	0	10	63.9175	39.3064	31.7913	-
58	PBW804	I	CIMMYT	SOKOLL/3/PASTOR//HXL7573/2*BAU/4/HUW234+LR34/PRINIA//PBW34 3*2/KUKUNA/3/ROLF07	50.7216	76.3359	0	43.0303	0	10	15.5844	12.2699	0	10	38.3117	49.1018	25.4463	-
59	PBW805	I	CIMMYT	OASIS/SKAUZ//4*BCN/3/2*PASTOR/4/PBW631	72.1805	10	10.06	0	0	10	7.58621	32.7273	0	10	60.119	78.8235	24.2914	-
60	DBW281	I	Indian	PBW 175/Ovata//*2PBW 175	100	80	53.8	60.4651	10	90	15	34.4828	0	60	55.9322	74.8571	52.8781	-
61	DBW282	II	Indian	UP2556//ID13.1/MLT/3/ESWYT70	100	70	8.48	0	62.72	60	12.5	27.7457	20	70	3.94089	84.2105	43.2998	-
62	DBW283	II	CIMMYT	CROC_1/AE.SQUARROSA(210)//WBLL1*2/BRAMBLING/3/VILLA JUAREZ	60	27.0968	0	96.9697	10	0	19.2308	3.80952	0	90	51.5924	69.2308	35.6608	Y
63	DBW284	II	CIMMYT	BABAX/LR42//BABAX*2/3/PAVON 7S3,+LR47/4/ROLF07/YANAC//TACUPETO F2001/BRAMBLING	86.8132	26	46.95	0	70	50	41.4773	21.875	10	100	55.7895	0	42.4087	-
64	WH1255	I	CIMMYT	UP2338/WH542//P13043	100	79.3491	65.27	75.2874	80	50	44.9704	38.5714	10	70	100	84.2391	66.474	-
65	WH1256	I	CIMMYT	SHA7//PRL/VEE#6/3/FASAN/4/HAAS8446/2*FASAN/5/CBRD/KAUZ/6/MILAN/AMSEL/7/FRET2*2/KUKUNA/8/2*WHEAR/SOKOLL	0	0	0	0	0	0	0	0	0	0	0	0	0	Y
66	WH1257	II	CIMMYT	FRNCLN/3/ND643//2*PRL/2*PASTOR/4/FRANCOLIN#1	60	15.6098	39.63	61.8497	10	90	24.1611	21.164	10	30	51.6484	71.4286	40.4576	-
67	WH1258	I	CIMMYT	CROC_1/AE.SQUARROSA(210)//WBLL1*2/BRAMBLING/3/VILLA JUAREZ F2009/5/BAV92//IRENA/KAUZ/3/HUITES*2/4/MURGA	0	0	0	0	0	0	0	0	0	0	0	0	0	Y
68	UP3025	I	CIMMYT	MILAN/S87230//BABAX/LBPY 06-15(SERI/DUCULA/PBW343)	94.6237	12.1951	55.95	41.3978	10	50	20.4969	34.3023	10	17.5	34.8571	97.7401	39.9219	-
69	UP3026	II	CIMMYT	FRET2/TUKURU//FRET2/QLD31	43.6842	33.1579	94.22	0	60	70	10.3093	34.6591	10	80	96.9231	60.0985	49.421	-
70	UP3027	II	CIMMYT	KACHU/SAUAL*2/3/TACUPETO F 2001/BRAMBLING//KIRITATI	100	62.2794	49.21	3.61446	60	60	39.3258	29.2453	34.8052	75.6627	54.0541	100	55.6831	-
71	UP3028	II	CIMMYT	BECARD#1/CIRNO C 2008//BECARD	29.5699	6	15	0	0	50	5.22876	31.9149	0	0	76.9231	82.9412	24.7981	-
72	Raj4537	I	Indian	KLP768/DBW-16	26.0417	9.74359	33.97	98.2249	0	70	6.08108	37.2093	0	0	36.2573	92.9412	34.2057	-
73	Raj4538	II	Indian	UP2687/HD3002	60	10	17.11	0	5.26316	10	18.8172	20.202	10	10	46.3687	75	23.5634	-
74	Raj4539	II	Indian	UAS295/Raj4120	30	20	2.92	15.6463	10	10	11.4286	35.6322	0	10	49.3827	76	22.5841	-
75	NW7067	II	CIMMYT	KAUZ*2/MNV//KAUZ/3/MILAN/4/BAV92/5/DANPHE#1	80	15.1351	9.09	0	0	5.5	18.7845	29.3785	0	0	0	0	13.1573	Y
76	NW7060	II	CIMMYT	PRL/2*PASTOR/4/CHOIX/STAR/3/HE1/3*CNO79//2*SERI*2/5/CHONTE	23.5	0	37.89	35.7143	0	10	9.46746	3.91061	10	0	25.974	44.6328	16.7574	Y
77	K1801	II	Indian	PBW 502/K 617	19.4737	20	7.14	0	10	60	8.69565	26.7974	10	30	34.7059	97.6471	27.0383	-
78	HUW 833	II	CIMMYT	WBLL1*2/BRAMBLING/4/BABAX/LR42//BABAX*2/3/SHAMA*2/5/PBW343*2/KUKUNA*2 //FRTL/PIFED	16.5854	0	8.93	30.1205	0	10	0	0	0	10	-	0	6.87599	Y
79	NABIMG 09	II	Indian	EC866732/2*PBW621	86.2745	36.9792	12.14	0	14.7619	40	48.2955	54.5455	10	60	90.9091	91.5789	45.457	-
80	NABIMG 10	II	Indian	EC866732/2*PBW621	20	0	0	77.8443	0	10	0	0	0	0	0	0	8.98703	Y
81	NABIMG 11	II	Indian	EC866732/2*PBW621	100	45.5814	85.24	0	74.1104	90	33.5165	20.765	10	100	82.9897	75.2525	59.788	-
82	HD3324	I	CIMMYT	MTR WA92.161/PRINIA/5/SERI*3/RL6010/4*YR/3/PASTOR/4/BAV92	100	44.7368	19.37	72.1925	20	70	33.8983	46.4088	10	27.4138	61.7486	99.4764	50.4371	-
83	HD3325	I	Indian	HD 2009/PBW 498//43rd IBWSN1157	100	68.7248	55.62	0	60	90	37.1069	10.5528	10	50	100	91.0891	56.0911	-
84	HD3326	I	CIMMYT	KS82W418/SPN/3/CHEN/AE.SQ//2*OPATA/4/FRET2/5/2*SOKOLL/3/PA STOR//HXL7573/2*BAU	20	34.8485	0	57.6271	0	0	0	0	0	0	0	0	9.37297	Y
85	HD3327	I	CIMMYT	18thHRWYT222//VL849/UP2571	100	42.2059	40	0	0	60	17.0588	58.2418	20	40	62.9213	96.8421	44.7725	-
86	HD3328	I	CIMMYT	18th HRWYT214/18th HRWYT229	100	20	59.2	83.3333	52.0661	50	48	38.2199	17.0588	100	98.4694	91.2621	63.1341	-
87	K1803	II	Indian	K 922/2K21	61.3846	29.4737	32.7	0	20	50	18.2927	8.48485	8.3871	64.1176	56.2874	45.5696	32.8915	-
88	K1804	II	Indian	K 922/2K21	83.0769	17.5	64.71	78.4431	50	70	71.6667	19.6891	50	-	68.5864	80.0995	59.4338	-
89	K1805	I	Indian	K 922/2K21	0	4.375	0	0	0	0	0	0	0	10	0	0	1.19792	Y
90	NW7057	II	CIMMYT	ND643/2*WBLL1/4/WHEAR/KUKUNA/3/C80.1/3*BATAVIA//2*WBLL1	100	22.3729	27.32	22.8972	10	70	22.2857	22.4138	48.4694	80	65.9459	68.4783	46.6819	-
91	NW7064	II	CIMMYT	WAXWING*2/TUKURU//KISKADEE#1/3/FRNCLN	62.3438	20	12.65	0	0	40	16.1491	13.8365	10	40	46.1538	55.4945	26.3856	-
92	NW7075	II	CIMMYT	SOKOLL/3/PASTOR//HXL7573/2*BAU/4/SOKOLL//WBLL1	87.3684	40.5	76.92	84.5	60	90	53.1429	25.7895	30	80	81.4634	91.0891	66.7311	-
93	HUW834	II	CIMMYT	TRCH/5/REH/HARE//2*BCN/3/CROC_1/AE.SQUARROSA(213)//PGO/4/HUITES/ 6/SAUAL/3/C80.1/3*BATAVIA//2*WBLL1/4/SITE/MO//PASTOR/3/TILHI	83.4197	62.2794	63.64	0	50.1724	80	29.8246	34.2391	38.961	100	98.4456	95.1456	61.344	-
94	HUW835	II	CIMMYT	WBLL1*2/BRAMBLING/4/BABAX/LR42//BABAX*2/3/SHAMA*2/5/PBW343*2/KUKUNA*2 //FRTL/PIFED	0	0	0	85.119	0	0	0	0	0	0	0	0	7.09325	Y
95	Raj4540	II	Indian	RWP2008-31/Raj1482	100	62.6263	83.7	0	10	100	40.884	36.3128	40	65.7143	97.3958	92.8962	60.7941	-
96	Raj4541	II	Indian	RWP2008-31/Raj4188	100	37.5	10.14	36.4706	0	60	4.48718	61.1465	10	60	25.4777	83.7037	40.7438	-
97	PBW807	II	Indian	PBW550MUTANT/PBW550	69.7561	22.5641	11.9	0	10	90	26.776	68.0233	0	6.84211	42.0213	72.2543	35.0114	-
98	PBW808	II	CIMMYT	BAJ#1*2/5/SW89.5277/BORL 95//SKAUZ/3/PRL/2*PASTOR/4/HEILO	100	15.2632	41.67	22.4138	0	60	18.3432	11.5607	0	10	73.5135	61.6216	34.5322	-
99	WH1259	I	CIMMYT	SNB//CMH79A.955/3*CNO79/3/ATTILA/4/CHEN/AEGILOPSSQUARROSA (TAUS)//BCN/3/2*KAUZ/5/KINGBIRD#1	28.6957	0	38.69	7.55814	54.7619	10	10.7955	17.5676	10	10	57.2193	99.4152	28.7253	-
100	WH1260	I	Indian	P12968/WH542	100	25.5	77.83	37.7143	10	30	22.093	33.9901	0	10	62.8141	22.1106	36.0043	-
101	UP3029	II	CIMMYT	LIVINGSTON/5/2*W 15.92/4/PASTOR//HXL7573/2*BAU/3/WBLL 1	0	0	0	71.7949	0	0	10.7914	5.06329	0	0	-	0	7.96814	Y
102	UP3030	I	Indian	PBW 574/WH1080	100	89.6907	12.12	8.18713	10	64.8529	18.8679	57.2254	10	43.1034	73.6559	93.6709	48.4479	-
103	UP3031	II	Indian	MUTUS*2/KIRITATI	100	34.466	0	50.8982	0	0	0	0	0	0	-	0	16.8513	Y
104	DBW285	II	Indian	PBW 550/SW89-5422	10	9.33333	0	46.9194	0	0	0	0	0	0	0	0	5.52106	Y
105	DBW286	I	Indian	DBW 43/DPW 621-50	53.3607	6	12.42	75	0	0	21.7687	21.519	0	10	26.9939	45.4545	22.7097	-
106	DBW287	II	Indian	35th IBWSN-68/DBW16	0	0	0	21.875	0	0	0	0	0	0	-	0	1.98864	Y
107	DBW288	I	CIMMYT	SOKOLL/3/PASTOR//HXL7573/2*BAU/4/GLADIUS	100	47.7966	23.67	46.7391	10	0	12.963	10.6509	0	15.122	39.3064	81.9095	32.3465	-
108	JKW260	II	CIMMYT	PFAU/MILAN/3/BABAX/LR42//BABAX/4/WHE	0	0	0	42.9864	0	0	22.807	0	0	0	0	0	5.48279	Y
109	BRW3838	II	Indian	PBW 550/BL1804	100	16	65.46	42.2078	10	60	40.8537	59.0164	0	15.2381	38.172	100	45.579	-
110	BRW3829	II	Indian	RAJ 4120/IC 549912	63.1847	6	25.49	28.022	0	40	18.617	9.35673	0	10	43.5294	78.6982	26.9082	-
111	KRL423	I	CIMMYT	SOKOLL/3/PASTOR//HXL7573/2*BAU/4/GLADIUS	34.2105	5	11.52	11.7347	10	0	20.5674	27.673	0	27.9661	55.625	80.2395	23.7113	-
112	KRL429	II	Indian	CPAN 3004/KHARCHILA 65//PBW343	0	0	0	50.289	0	0	0	0	0	10	-	0	5.48082	Y
113	NWS2106	I	CIMMYT	WHEAR/KRONSTAD F2004	100	80	73.63	45.2941	10	50	53.0201	43.6782	10	75.3548	76.5714	100	59.7957	-
114	HI1636	II	Indian	DL 788-2/HW4032	100	71.3514	46.67	67.0213	10	60	37.8882	83.0065	5	54.2308	72.093	74.6479	56.8258	-
115	HI1637	II	Indian	GW 366/K 9465	57.0968	100	27.06	69.898	0	90	35.5932	53.6313	40	50	29.2135	52.5641	50.4214	-
116	HI1638	II	Indian	GW322/HI1544//HI1406	63.7908	100	40.82	92.8177	0	50	38.6905	45.2941	10	10	69.2737	100	51.7239	-
117	HI1639	II	Indian	GW-366/HW-3083	100	100	96.95	17.3333	0	90	12.6667	35.9756	30	70	30.814	93.1507	56.4075	-
118	HI1640	II	Indian	HI 1544/HD 2987	52.0354	100	20.44	100	0	100	11.6788	62.406	30	70	98.6111	84.1379	60.7758	-
119	HW 1904	II	Indian	HD2833/HW4444	30	30	16.77	66.8639	0	10	9.09091	29.4479	10	0	37.5	42.4419	23.5095	-
120	UAS3005	II	CIMMYT	AS305//ND643/2*WAXWING	5.26316	10	0	19.2708	0	0	0	0	0	0	0	0	2.87783	Y
121	UAS3006	II	Indian	UAS310/GRACKLE	0	0	0	70	0	10	0	0	0	7.27273	0	0	7.27273	Y
122	GW513	II	Indian	PBW559/WR 1873	100	100	60.74	88.3436	0	80	31.25	75.9494	40	55.6757	59.3023	21.3836	59.387	-
123	GW514	II	Indian	GW 336/RAJ4027//GW 496	61.5517	100	25.16	4.91803	0	80	5	50.3311	8.82353	86.7273	78.5714	58.209	46.6077	-
124	NIAW3584	II	Indian	RAJ4083/NIAW1594	100	95.5446	46.47	51.049	10	20	19.4118	14.6597	0	60	93.4066	100	50.8785	-
125	NIAW3592	II	Indian	(LOK 62/RAJ 4083)// (HD 2967/LOK 1)	100	70	16.77	40.201	10	50	6.47482	53.2468	0	50	48.1707	62.7586	42.3018	-
126	MP1359	II	Indian	VL849/HW 5037	100	70	22.54	39.801	10	20	40.4624	56.6138	10	70	68.75	90.4255	49.8827	-
127	MP1360	I	CIMMYT	SOKOLL/3/PASTOR//HXL7573/2*BAU/4/GLADIUS/MP 1285	37.6712	10	14.29	63.6905	10	20	7.79221	29.6296	10	40	26.9006	89.2045	29.9316	-
128	MP1361	II	CIMMYT	CHEN/AEGILOPS SQUARROSA (TAUS)//BCN/3/BAV92/4/BERKUT/5/BAVIS/JWS140	100	13.4884	13.64	12.1795	10	10	31.5436	13.6905	10	40	27.0588	74.5856	29.6822	-
129	MACS6745	II	Indian	C 306/UAS295	100	77.8351	11.73	79.3296	10	60	9.81595	36.0759	10	75.0685	29.0698	82.8947	48.485	-
130	MACS6747	II	Indian	MACS6222/HD2956	100	100	43.29	94.7674	10	60	59.5238	54.3353	10	46.7391	50.8671	96.0227	60.4621	-
131	MACS6742	II	Indian	MACS6221/Raj4037	100	100	7.36	72.1591	10	30	18.2857	55.8824	20	40	73.2955	95.092	51.8396	-
132	MP3521	II	CIMMYT	ATTILA*2/PBW65//TAM200/TUI/3/ATTILA*2/PBW65*2//KACHU/4/ATTILA* 2/PBW65//KACHU	15.3846	0	0	73.2919	0	0	0	0	0	0	0	0	7.38971	Y
133	MP3522	II	CIMMYT	TACUPETOF2001/BRAMBLING/5/NAC/TH.AC/3*PVN/3/MIRLO/BUC/4/2* PASTOR*2/6/WAXWING/SRTU//WAXWING/KIRITATI	0	0	0	62.8205	0	20	0	0	0	0	-	0	7.52914	Y
134	CG1031	I	Indian	PBW 602/GW322	100	52.3077	65.7	96.8504	58.9474	50	59.7561	27.8947	50	97.3118	55.4945	100	67.8552	-
135	Raj4542	I	Indian	KLP237/PHS0727	44	6	54.72	22.293	0	10	61.4458	35.7542	10	80	61.1111	33.6735	34.9165	-
136	DBW290	I	CIMMYT	QUAIU#1/5/KIRITATI/4/2*SERI.1B*2/3/KAUZ*2/BOW//KAUZ/6/BECARD(3 5th ESWYT 140)	0	10	0	80.2395	0	10	13.0435	0	0	0	0	0	9.44025	Y
137	PBW810	II	Indian	PBW677//WH1105	0	0	0	70.8609	0	10	0	0	0	0	0	0	6.73841	Y
138	WH1262	I	CIMMYT	92.001E7.32.5/SLVS/5/NS-732/HER/3/PRL/SARA//TSI/VEE#5/4/FRET2/6/ SOKOLL/3/PASTOR//HXL7573/2*BAU	80	10	25.15	86.8852	0	10	7.18563	10.5263	5.88235	30	44.7514	83.6957	32.8397	-
139	UP3032	II	CIMMYT	KAUZ//ALTAR84/AOS/3/MILAN/KAUZ/4/HUITES/UP2778	10	10	0	93.865	0	0	0	0	-	-	-	-	14.2331	Y
140	RVW4266	II	Indian	CBW38/HW5205	67.7372	21.5789	7.95	49.1525	7.14286	40	11.6883	70.5128	4.21053	100	36.1963	73.2394	40.7841	-
141	RVW4265	II	Indian	HUW 206/DBW17	100	100	74.4	10.7383	30	60	45.9119	25.5814	40	100	36.2637	77.3006	58.3497	-
142	TAW153	II	CIMMYT	MUNAL#1/3/TRCH/SRTU//KACHU)X(TRCH/SRTU//KACHU	100	19.1803	57.14	55.5556	0	20	8.64198	33.7278	40	63.7313	61.7978	98.7879	46.5469	-
143	TAW155	I	CIMMYT	MUTUS/AKURI#1//MUTUS	0	0	0	66.4557	0	10	0	3.38983	0	0	-	0	7.25868	Y
144	NWS2118	II	CIMMYT	T.DICOCCON CI9309/AE.SQUARROSA(409)/3/MILAN/ S87230// BAV92/ 4/2*MILAN/S87230//BAV92	0	0	0	98.7654	0	0	0	3.84615	0	0	0	0	8.55097	Y
145	NWS2108	II	CIMMYT	WAXWING*2/CIRCUS	100	14.7368	6.28	88.8889	0	50	12.8834	26.0116	10	57.0248	77.2487	92.3077	44.6152	-
146	HD3329	II	CIMMYT	HI1563/7/SFW/4/DARF*6/3AG#3.KITE//DL249/3/HD2329/5/VAISHALI/DL 1014/6/PBW343	87.8182	65.2985	47.09	77.1429	10	80	27.9221	78.1457	20	50	58.8235	40.7643	53.5838	-
147	HD3330	II	CIMMYT	HUHWA1/BAJ#1	20	0	0	22.7778	0	0	0	0	0	0	0	0	3.56481	Y
148	HD3331	II	CIMMYT	31stESWYT-135/3/HD2329/WR544//PBW343/NW3041	3.68421	0	0	18.5185	0	0	0	3.26087	0	0	-	0	2.31487	Y
149	HD3332	II	CIMMYT	PFAU/SERI.1B	100	31.8182	33.71	94.6309	0	50	5.84416	28.3333	10	74.0136	51.3661	75.2941	46.2509	-
150	HD3333	II	Indian	HD 2967/HD3016//WH730	66.5693	100	38.76	36.6667	0	20	10.3704	66.4474	0	10	55.7576	22.0779	35.5541	-
151	HD3334	I	Indian	DBW 50/WR2502	0	0	0	36.3636	0	0	0	0	0	0	-	0	3.30579	Y
152	PBW811	II	CIMMYT	BECARD/2*FRNCLN	80	7.5	16.67	25.8242	0	30	12.2093	42.8571	10	65.8209	62.9213	74.4186	35.6851	-
153	PBW812	II	Indian	BWL 0762/PBW621//HD 3086	100	38.2979	17.61	100	0	0	2.43902	49.697	10	30	39.4286	30.2326	34.8087	-
154	PBW813	II	CIMMYT	KRICHAUFF/4/2*BW9250*3//Yr10/6*Avocet/3/BW 9250*3//Yr 15/6*Avocet	100	38.4615	74.21	59.1954	50.4762	0	68.4211	13.4615	90	90	92.5743	71.5686	62.3641	-
156	UP3033	II	Indian	NIAW 1544/UP2763	100	50	23.68	52.459	60	70	47.1591	56.1497	10	65.3947	71.6578	86.9318	57.786	-
157	UP3034	II	Indian	HD3070/UP2748	68.4138	31.3514	14.29	80	0	0	12.9032	52.071	10	100	38.764	94.2029	41.833	-
158	UP3035	II	Indian	AKAW4510/LBPY06-15(SERI/DUCULA/PBW343)	40.7299	32.1053	0	26.2136	0	0	6.06061	0	10	10	20.4301	57.1429	16.8902	Y
159	DBW291	II	Indian	KRL236/DBW16	79.0576	30	30.32	81.9355	10	0	19.0789	17.0588	10	80	71.9298	75.1445	42.0438	-
160	DBW292	II	Indian	EC609395/PBW639	70	5	13.37	71.0526	0	30	12.6437	38.9474	4.54545	21.0938	45	53.0055	30.3882	-
161	DBW293	II	Indian	DBW71/BH1146	66.2252	24.2268	58.28	79.2208	10	60	6.96203	77.5281	30	100	73.743	89.2216	56.284	-
162	DBW294	I	Indian	DBW14/GW 173	41.8478	16.2712	16.93	7.30337	0	40	22.7545	32.6087	10	74.7305	67.7966	81.0811	34.277	-
163	DBW295	I	Indian	PBN142/DBW30	90.6593	50	91.88	91.5663	19.5349	20	30.1205	34.359	10	100	79.0816	95.4774	59.3899	-
164	WH1263	I	Indian	P13043/P13038//P13036	100	10	86.1	74.8538	0	0	11.5152	37.8698	10	100	77.6596	93.4066	50.1171	-
165	WH1264	I	Indian	P12256/P12332//WH1142	12.5714	0	36.42	72.6708	0	0	20.5479	33.9394	0	28.3333	36.9318	82.5301	26.9954	-
166	WH1265	I	Indian	P11906/P11925//P11906	100	24.7368	72.43	28.7356	20	10	37.9085	51.9774	10	90	74.8691	95.288	51.3288	-
167	WH1266	II	CIMMYT	MILAN/KAUZ//PRINIA/3/BAV92/4/BAVIS	20	17.5	47.67	84.492	0	0	25.7862	16.1111	10	70	80.7018	80.3279	37.7157	-
168	Raj4543	II	Indian	NW-3073/Raj3777	74.6309	80	24.28	87.3418	17.8947	80	40.6452	66.8478	10	100	27.6596	93.5294	58.5691	-
169	Raj4544	I	Indian	LBPY-04-3/PHS0724	100	58.9781	82.18	49.0196	30	10	47.5904	36.6667	10	100	88	90.404	58.5699	-
170	K1807	II	Indian	PBW 502/CBW 38	100	90	4.57	91.195	10	40	14.4509	52.809	10	50	60	66.2722	49.1081	-
171	K1808	I	Indian	HD 2329/HD2285	100	80	80.54	70.5521	38.9873	50	12.426	54.1436	10	97.8947	48.3516	97.2678	61.6803	-
172	NW7053	II	CIMMYT	ND643/2*WBLL1//VILLAJUAREZF2009	100	80	83.42	50.9091	0	78.9404	2.38095	46.7066	10	100	65.5914	83.0601	58.4174	-
173	NW7062	II	CIMMYT	VORB/MUNAL	18	8.63636	4.49	75.4839	0	0	0	0	0	0	0	0	8.88419	Y
174	JKW261	II	CIMMYT	AR/KUKUNA/3/C80.1/3*BAT AVIA//2*WBLL1	0	0	0	85.9459	0	0	0	0	0	0	0	0	7.16216	Y
175	JKW267	II	CIMMYT	ISENGRAIN/KBIRD//MUNAL#1	9.44444	0	0	67.2515	0	0	0	0	0	0	-	0	6.97236	Y
176	JKW268	I	CIMMYT	PREMIO/2*BAVIS PBW698/DBW90	84.4444	90	68.54	70.2857	0	30	31.875	19.6809	12.7778	90	95.9184	68	55.1268	-
177	JAUW 673	II	CIMMYT	FRNCLN/BECARD	26.0417	24.7368	43.18	65.8683	0	30	30.4094	24.1935	10	60	67.0807	24.6575	33.8473	-
178	HI1641	II	Indian	HI 1544/RAJ 3777	100	80	9.52	72.549	0	20	5.33333	69.0909	10	100	59.6591	85.3403	50.9577	-
179	HI1642	II	Indian	CAPAN 4068/MACS 2496	87.7095	90	8.54	0	10	20	20.1389	61.6279	10	70	81.0056	88.5542	45.6313	-
180	HI1646	II	CIMMYT	DANPHE/3/PBW343*2/KUKUNA//PBW343*2/KUKUNA	100	80	12.5	50	10	30	10	72.956	20	80	51.9774	56.0811	47.7929	-
181	HD3344	I	Indian	HD3059/HD2851	0	0	0	0	10	0	0	0	4.09091	10	0	0	2.00758	Y
182	PBW815	II	CIMMYT	PASTOR//HXL7573/2*BAU/3/SOKOLL/WBLL1/4/SUNCO/2*PASTOR//EXC ALIBUR/5/W15.92/4/PASTOR//HXL 7573/2*BAU/3/WBLL1	0	8.23529	0	0	0	0	0	0	0	0	0	0	0.686275	Y
183	DBW296	I	Indian	DBW16/BH1146	100	90	63.43	58.8957	0	10	25.3333	58.1522	0	75.6757	71.345	100	54.4027	-
184	MP1362	II	Indian	R9709/MS Song//WH 730	0	0	0	0	0	0	0	0	0	0	0	0	0	Y
185	MACS6749	II	Indian	MACS6221/Raj4037	100	81.3068	33.73	77.2455	10	30	6.58683	55.4913	10	100	95	92.1053	57.6221	-
186	MACS6752	II	Indian	PBW553/RAJ4083	100	81.5029	35.17	100	20	20	21.9178	42.3841	10	80	90.1961	86.7647	57.328	-
187	NIAW3583	II	Indian	RAJ4083/LOK63	50	40	3.97	26.5734	0	10	6.04027	16.8605	0	10	23.6364	54.8387	20.1599	-
188	NIAW3578	II	Indian	LOK62/NIAW1621	70	71.5232	6.08	94.5783	10	10	7.80142	64.3312	5.625	70	43.8889	71.0145	43.7369	-
189	GW519	II	Indian	GW 394/PBW 519//AKAW 4627	100	66.8421	19.51	78.2051	0	0	9.27152	87.2483	0	30	59.4937	62.5	42.7559	-
190	MP3514	II	Indian	35IBWSN 244/DBW-17	100	48.7586	10.98	89.881	65.1908	10	4.19162	57.0652	10	66.4234	63.7363	87.5	51.1439	-
191	MP3516	I	CIMMYT	(CROC_/Ae.Squarrosa224)//OPATA/3/HD 2177	60	90	65.24	61.9318	10	10	18.7097	41.3408	10	-	40.2174	56.0209	42.1328	Y
192	CG1032	II	Indian	MP4010/HS485	70	90	12.16	51.25	0	0	1.17647	25.4545	10	10	27.5	53.6424	29.2653	-
193	UAS 3008	II	Indian	HI977/PBW 343/DBW14	100	90	11.95	71.7949	0	10	2.7027	43.0556	10	20	57.6087	45.7516	38.572	-
194	Lok75	II	CIMMYT	SAWSN3091//S.S./C.306/S.331/LOK-1//HS 295/HUW234/lr19//HPW226	70	76.7196	21.88	61.4035	0	20	10.9489	61.1465	10	50	66.8675	95.8333	45.3999	-
195	WH1267	I	CIMMYT	WHEAR//2*PRL/2*PASTOR/3/KIRITATI/2*TRCH/4/WHEAR//2*PRL/2*PASTOR	48.75	80.7831	88.95	71.6049	10	0	21.5278	36.0248	10	50	67.8788	100	48.7933	-
196	TAW154	II	CIMMYT	(TACUPETO F2001/BRAMBLING/5/NAC/TH.AC//3*PVN/3/ MIRLO/BUC/4/2*PASTOR/6/TRCH/SRTU//KACHU)XWAXWING/KIRIT ATI//FISCAL*2/3/PVN	0	9.375	0	0	0	0	0	0	0	0	0	0	0.78125	Y
197	RVW4276	II	CIMMYT	WL 711-Ae. Ovata/CS phl // 3*WL711//PBW 343	52.7692	90	3.18	97.9167	0	30	1.96078	57.0423	10	40	38.125	57.5949	39.8824	-
198	RVW4281	II	Indian	DBW26/PBW343	100	90	18.24	88.535	0	10	4.26829	46.5839	9.04762	10	25.1534	34.1317	36.33	-
199	GW518	II	Indian	GW 273/MP 4010	60	90	50.64	43.3962	49.3458	0	30.7692	10.4651	20	88.5417	28.9157	49.1329	43.4339	-
200	AKAW 4927	II	Indian	DL-1-57-5/AKW 619	100	77.3596	46.76	82.963	0	10	7.91367	49.3151	20	60.48	0.662252	17.1429	39.383	-
223	HD3335	II	Indian	AL.FROG/HD2687//RS560	100	90	18.47	83.125	67.9259	60	60.3774	51.497	80	90	89.6774	68.8623	71.6612	-
224	HD3336	II	Indian	HD 3016/HD2997	49.9394	81.5294	6.63	25.4438	0	10	6.62252	48.75	0	30	8.19672	46.0606	26.0977	-
225	HD3337	I	Indian	BWSH70/CBW38	100	90	45.18	29.3413	70	0	48.6301	15.625	0	50	28.3951	77.2973	46.2057	-
226	HD3338	I	CIMMYT	TC870344/GUI//TEMPORALERA M 87/AGR/3/2*WBLLI/5/ CROC_1 /AE.SQUARROSA(205)//BORL95/3/PRL/SARA//TSI/VEE#5/4/FRET2	60	32.2314	92.4	28.3133	0	10	16.0256	16.1491	0	40	47.7011	81.9767	35.3998	-
227	HD3339	II	CIMMYT	FRANCOLIN#1//WBLL1*2/BRAMBLING	30	12	52.55	42.0455	0	0	18.2927	36.0465	9.52381	10	51.3089	75	28.0639	-
228	DBW297	I	CIMMYT	SOKOLL/3/PASTOR//HXL 7573/2*BAU/4/MASSIV/PPR47.89C(23rd SAWYT 321)	40.1235	9.41176	13.77	31.25	0	10	9.09091	6.57895	0	10	42.9487	80	21.0978	-
229	DBW298	II	Indian	35IBWSN-68/HD2967	20	0	0	0	9	0	0	0	0	0	0	0	2.41667	Y
230	DBW299	I	Indian	NP846/HUW468	80	77.8235	65.79	37.9518	10	20	16.129	38.4146	7.05882	70	54.6512	99.4186	48.1031	-
231	DBW300	II	CIMMYT	WAXWING*2/KRONSTAD F2004*2//BECARD	0	10	0	0	0	0	0	0	0	0	0	0	0.833333	Y
232	PBW816	I	Indian	HI 1579/WH1142	66.014	31.5493	35.64	30.5085	10	60	41.7178	25.1309	30	60	30.5699	51.3661	39.3747	-
233	PBW817	I	CIMMYT	SOKOLL/3/PASTOR//HXL7573/2*BAU/4/MEX94.27.1.20/3/SOKOLL//ATTI LA/3*BCN	55.3846	29.0411	72.22	15.3846	10	10	68.9873	27.4286	10	10	44.8864	98.8764	37.6841	-
234	WH1268	II	CIMMYT	CHEWINK#1/MUTUS	100	17.8947	20.12	38.9937	0	10	59.8639	25.7485	18.8889	80	52.9412	86.8132	42.6053	-
235	WH1269	I	CIMMYT	PRL/2*PASTOR*2//FH6-1-7	91.4894	88.9286	83.7	45.283	17.4359	19.2233	38.7097	47.2222	10	90	33.5329	97.1098	55.2196	-
236	UP3036	I	CIMMYT	MILAN/KAUZ//PRINIA/3/BABAX/DBW74	0	0	0	0	0	0	0	0	0	0	0	0	0	Y
237	UP3037	II	CIMMYT	HUW 640/LBPY06-15(SERI/DUCULA/PBW343)	0	0	0	0	0	0	0	0	0	0	0	0	0	Y
238	K1809	II	Indian	DBW 14/K 0307	10	10	6.16	0	0	0	0	0	0	90	-	0	10.56	Y
239	K1810	II	Indian	K 0307/K9533	0	0	0	0	10	10	0	0	4.375	0	0	0	2.03125	Y
240	NW7069	II	CIMMYT	PRL/2*PASTOR//KACHU	100	50	2.55	67.1329	10	20	13.5484	38.7097	8.66667	80	45.5056	88.3721	43.7071	-
241	HUW838	II	CIMMYT	WBLL1*2/BRAMBLING/4/BABAX/LR42//BABAX*2/3/SHAMA*2/5/PBW343*2/KUKUNA*2 //FRTL/PIFED	0	0	0	0	0	0	0	0	0	0	0	0	0	Y
242	BRW3847	I	CIMMYT	PRL/2*PASTOR//PBW343*2/KUKUNA/3/ROLF07/4/BERKUT	61.1111	22.2414	0	22.4044	20	40	28.9157	17.2414	5.71429	60	52.551	51.0526	31.7693	-
243	JAUW672	II	CIMMYT	SERI.18*2/3/KAUZ*2/BOW//KAUZ/4/CROC	70	15.8824	22.35	24.6914	10	10	50.303	12.069	0	10	87.2611	43.75	29.6922	-
244	HI1643	II	Indian	GW295/HW 4028//HD 2987	100	74.5946	10.3	78.9157	0	30	42.8571	40.1274	34.0741	57.9661	55.3073	89.011	51.0961	-
245	HI1644	II	Indian	HI 1531/HI 1544	100	51.2418	11.26	83.2215	10	80	30.7229	34.6667	59.7059	80	24.6753	23.0769	49.0476	-
246	HI1645	II	Indian	GW322/HI 1544//HI 1406	100	20	35.67	63.2911	0	0	51.3514	74.4048	0	20	76.1364	98.8235	44.9731	-
249	MP1356	II	Indian	MP1202/PBW 343	100	46.1957	12.23	83.2432	30	5.78947	17.4497	29.1429	24.9057	100	85.4839	98.913	52.7795	-
250	MP1358	I	Indian	KACHU*2/MUNAL#1/K1215	0	0	0	0	0	10	0	0	0	0	0	0	0.833333	Y
252	GW520	II	Indian	RAJ 4142/PBW 575	100	84.8077	1.97	29.1971	0	10	21.4876	22.6027	4.66667	56.7273	40.1361	50	35.1329	-
254	MP3512	II	Indian	MP 3323/MP 3298	100	65.2985	5.19	78.5235	0	19.4737	14.557	72.8395	60	50	40.4762	54.4118	46.7308	-
255	CG1033	II	Indian	MACS6221/WR1873	100	90	28.48	85.2349	0	80	48.2517	58.8957	40	100	70.7006	91.4286	66.0826	-
256	MACS6736	II	Indian	NI 5439/HD2934	5	6.875	9.88	28.3237	0	0	21.1538	16.2651	0	10	56.4972	59.4286	17.7853	-
258	UAS3009	I	Indian	UAS312//NIAW 1415/C306	100	44.7368	68.09	24.6988	40	20	50.2994	68.5567	10	100	80.5405	57.377	55.3583	-
259	UAS3010	II	Indian	DWR162/MP3299/UAS320	0	0	0	0	10	0	0	0	0	10	0	0	1.66667	Y
261	DBW301	II	Indian	SR 39/DPW621-50	0	0	0	0	0	0	0	0	0	10	0	0	0.833333	Y
263	NIAW3643	II	Indian	RAJ4083/NIAW1275	100	90	28.11	100	80	100	25.7485	86.3636	70	99.4819	100	74.0113	79.4763	-
264	NIAW3624	II	Indian	DL1022/NIAW1415	100	26.3158	6.13	70.3226	0	60	38.7097	46.7066	10	60	40.3614	49.2424	42.3157	-
265	PBW 797	II	Indian	PBW 621/BWL 0772	100	79.7143	61.5	37.3057	80	100	52.1472	42.2886	72.7711	80	81.592	52.0202	69.9449	-
266	HD3271	I	Indian	CHIRIYA7/HD2824	50	62.8966	21.68	56.4417	10	10	45.8065	37.3494	10	50	51.7647	84.9711	40.9092	-
267	HD3298	II	CIMMYT	CL1449/PBW343//CL882/HD2009	100	54.1615	10.23	54.2857	0	70	11.0429	29.8969	5.26316	80	59.1954	94.086	47.3468	-
268	HI1621	II	CIMMYT	W15.92/4/PASTOR//HXL7573/2*BAU/3/WBLL1	66.5	84.5783	33.1	53.4314	0	70	3.87597	55.0725	6.25	68.9706	77.5	98.4375	51.4764	-
269	WR544	II	CIMMYT	KALYANSONA/HD1999//HD2204/DW38	50	50	10.27	25.1748	0	0	19.1176	25.6757	8.82353	10	44.7368	44.3609	24.0133	-
270	DBW14	II	Indian	RAJ3765/PBW343	100	77.4419	8.5	62.8931	0	10	32.2785	59.8726	3.68421	80	35.2564	26.7516	41.3899	-
271	DBW71	II	Indian	PRINIA/UP2425	100	70.1163	60.44	92.1053	10	15.5556	26.506	56.4706	4.11765	50	88.3598	82.0652	54.6447	-
272	PBW757(I)	II	CIMMYT	PBW550/YR15/6*AVOCET/3/2*PBW550/4/PBW568+YR36/3*PBW550	100	44.5545	17.39	93.2886	10	10	33.3333	97.546	10	40	43.3962	38.6905	44.8499	-
273	NW 7060	II	CIMMYT	PRL/2*PASTOR/4/CHOIX/STAR/3/HE1/3*CNO79//2*SERI*2/5/CHONTE	23.7736	0	0	7.22222	10	0	7.14286	14.5251	10	10	-	0	7.51489	Y
274	NW 7062	II	CIMMYT	VORB/MUNAL	100	71.7949	9.3	85.8824	10	85.9355	67.8161	84.6591	57.9661	100	81.8713	96.9072	71.011	-
275	WH1223	II	CIMMYT	WAXWING*2/TUKURU//2*FRNCLN	100	52.2	25	53.4591	0	10	62.5767	18.2857	10	24.7368	63.1868	81.6092	41.7545	-
276	WH 1228	II	CIMMYT	WAXWING*2/VIVITSI	100	34.7619	32.53	34.8837	0	10	5.19481	15.7576	0	18.4211	50.2857	65.7459	30.6317	-
277	KRL210	I	Indian	PBW65/2*PASTOR	100	50	57.71	59.4595	0	10	12.2581	42.3313	10	70	66.6667	85.6383	47.0053	-
278	Kharchia65	II	Indian	KHARCHIA LOCAL/ EG 953	100	80	18.79	85.3659	0	0	56.8627	21.8182	50.087	81.1656	76.8786	94.5055	55.4561	-
279	KRL19	I	Indian	PBW255/KRL 1-4	99.4083	37.9747	64.43	67.6471	10	20	40.8537	39.8876	30	70	70.1087	90.1099	53.3683	-
280	HD3317	II	CIMMYT	PRL/2*PASTOR//PBW343*2/KUKUNA/3/ROLF07/4/BERKUT	70	58.4828	28.72	71.5054	20	30	47.486	41.3043	10	15.9091	89.0052	80.7292	46.9285	-
281	HD3347	I	Indian	HD3086/HD2997	100	17.5758	32	33.7349	8.57143	10	35.4651	33.5165	10	70	97.619	78.6458	43.9274	-
282	DBW187	II	CIMMYT	NAC/TH.AC//3*PVN/3/MIRLO/BUC/4/2*PASTOR/5/KACHU/6/KACHU	0	0	0	0	0	0	0	0	0	0	0	0	0	Y
283	DBW301	II	Indian	SR 39/DPW621-50	100	76.1111	73.36	46.8421	50.2419	50	57.4324	53.617	60	100	-	57.1429	65.8861	-
284	DBW302	II	Indian	DBW112/HD3108	30	25.8228	85.09	45.7317	0	10	23.6686	47.7707	6.25	20	53.2164	57.3099	33.7383	-
285	DBW303	II	CIMMYT	WBLL1*2/BRAMBLING/4/BABAX/LR42//BABAX*2/3/SHAMA*2/5/PBW343*2/KUKUNA*2 //FRTL/PIFED	10	25.5319	0	0	10	0	0	0	0	0	-	0	4.13926	Y
286	DBW304	II	CIMMYT	NADI/3/KINGBIRD#1//INQALAB91*2/TUKURU/4/NADI	20	8.94737	8.79	45.9119	10	9.41176	17.4699	20.3704	0	80	65.1429	51.7442	28.149	Y
287	PBW824	II	CIMMYT	WAXWING//INQALAB 91*2/KUKUNA/3/WBLL1*2/TUKURU/8/ 2*NG8201/KAUZ/4/ SHA7//PRL/VEE#6/3/FASAN/5/MILAN/ KAUZ/6/ACHYUTA/7/PBW343*2/KUKUNA	57	27.7333	16.47	69.0217	0	10	32.9268	16.2304	0	70	76.0417	77.957	37.7817	-
288	PBW825	II	Indian	PDW314/PDW315	20	17.5862	0	0	0	0	0	0	0	0	-	0	3.41693	Y
289	UP3042	II	CIMMYT	CAL/NH//H567.71/3/SERI/4/CAL/NH//H567.71/5/2*KAUZ/6/WH576/7/WH 542/8/WAXWING/9/ATTILA*2/PBW65/6/PVN//CAR422/ANA/5/BOW/CROW/ /BUC/PVN/3/YR/4/TRAP#1/7/ATTILA/2*PASTOR/10/UP2338*2/KKTS*2//YA NAC	10	11.2821	0	0	0	0	0	0	0	0	0	0	1.7735	Y
290	UP3043	II	CIMMYT	CHIBIA//PRLII/CM65531/3/SKAUZ/BAV92*2/4/HUW234+LR34/PRINIA//PB W343*2/KUKUNA/3/ROLF07	8.69565	0	0	0	0	0	0	0	0	10	0	0	1.55797	Y
291	WH1254	I	-	-	100	87.234	69.1	78.9474	10	55.5963	38.3648	39.1026	24	68.9394	82.5581	94.086	62.3274	-
292	WH1270	I	CIMMYT	SHA7//PRL/VEE#6/3/FASAN/4/HAAS8446/2*FASAN/5/CBRD/KAUZ/6/MILAN/AMSEL/7/FRET2*2/KUKUNA/8/2*WHEAR/SOKOLL	10	0	0	0	0	0	0	0	0	0	-	0	0.909091	Y
293	DBW 168	II	CIMMYT	SUNSU/CHIBIA	0	20	0	0	0	0	0	0	0	0	0	0	1.66667	Y
294	DBW 189	II	CIMMYT	KACHU#1/4/CROC_1/AE.SQUARROSA(205)//BORL95/3/2*MILAN /5/KACHU	0	20	0	0	0	10	0	0	0	0	-	0	2.72727	Y
295	DBW 196	II	CIMMYT	ROLF07*2/KACHU#1	0	9.5	0	0	0	0	0	0	0	10	0	0	1.625	Y
296	DBW 233	II	CIMMYT	CHIBIA//PRLII/CM65531/3/SKAUZ/BAV92/4/MUNAL#1	0	0	0	0	0	0	0	0	0	0	0	0	0	Y
297	DBW 246	II	CIMMYT	KACHU/SAUAL/8/ATTILA*2/PBW65/6/PVN//CAR422/ANA/5/BOW/ CROW//BUC/PVN/3/YR/4/TRAP#1/7/ATTILA/2*PASTOR	0	9	0	0	0	0	0	0	0	0	0	0	0.75	Y
298	HD 2204	II	Indian	DBW14/HD2733//HUW468	65.2055	81	92.09	80.9783	0	20	57.7381	65.8537	18.9474	100	61.236	89.7849	61.0695	-
299	HD 3232	II	CIMMYT	KAUZ//ALTAR84/AOS/3/MILAN/KAUZ/4/HUITES	100	57.5163	2.38	92.7711	0	20	52.2293	83.5526	30	80	43.4524	95.4286	54.7775	-
300	K 1315	II	CIMMYT	KAUZ//ALTAR84/AOS/3/MILAN/KAUZ/4/HUITES	0	10	0	0	0	0	0	0	0	0	0	0	0.833333	Y
301	PBW 773	II	CIMMYT	FRANCOLIN#1*2/KIRITATI	50	71.0526	5.52	57.3248	0	0	3.26797	30.1775	0	20	28.1609	70.2857	27.9825	-
302	PBW 801	II	CIMMYT	PBW621/3/YR10/6*AVOCET//4*PBW343/4/2*PBW621/5/PBW621/3/YR15/ 6*AVOCET//4*PBW343/4/2*PBW621	21.0526	25.7143	0	0	0	0	0	0	0	6	0	0	4.39724	Y
304	WH 1235	II	CIMMYT	METSO/ER2000/5/2*SERI*3//RL6010/4*YR/3/PASTOR/4/BAV92	100	72.7119	6.25	52.6946	0	60	11.0345	75.1592	45.2128	100	23.5632	67.1642	51.1492	-
305	HPBW 01	II	CIMMYT	T. DICOCCON CI9309/AE.SQUARROS A (409)/3/MILAN/ S87230//BAV92/4/2*MIL AN/S87320//BAV92)	0	9	0	0	0	0	0	0	0	0	-	0	0.818182	Y
306	HD2967	II	CIMMYT	ALD/CUC//URES/HD2160M/HD2278	50	10	0	0	0	0	0	-	0	100	0	0	14.5455	Y
307	WH1105	II	CIMMYT	MILAN/S87230//BABAX	10	20	0	0	0	0	0	0	0	0	-	0	2.72727	Y
308	HD3086	I	Indian	DBW14/HD2733//HUW468	100	76.3158	16.87	49.7175	10	0	17.7632	45.2229	0	70	50	99.3902	44.6066	-
309	DBW88	II	CIMMYT	KAUZ//ALTAR84/AOS/3/MILAN/KAUZ/4/HUITES	20	0	0	0	0	10	0	0	0	0	0	0	2.5	Y
310	DPW621-50	II	CIMMYT	KAUZ//ALTAR84/AOS/3/MILAN/KAUZ/4/HUITES	0	9.5	0	0	0	0	0	0	0	0	0	0	0.791667	Y
311	PBW550	II	Indian	WH 594/RAJ 3856//W 485	64	50.2963	12.99	88.2759	0	10	10.4575	96.0784	10	80	70.7317	77.027	47.4881	-
312	HD3226(I)	I	Indian	GRACKLE/HD2894	100	84.7368	71.26	21.0227	10	10	39.8773	30.5732	0	70	79.2135	75.8427	49.3772	-
313	HD3059	II	CIMMYT	KAUZ//ALTAR84/AOS/3/MILAN/KAUZ/4/HUITES	10	8.5	0	0	0	0	0	0	0	0	-	0	1.68182	Y
314	DBW173	II	Indian	KAUZ/AA//KAUZ//PBW602	20	10	0	0	0	0	0	0	0	0	-	0	2.72727	Y
315	WH1021	II	CIMMYT	NYOT95/SONAK	100	80.1156	23.27	66.0256	0	10	6.39535	48.5549	10	58.3784	52.1978	76.5363	44.2895	-
316	WH1124	I	CIMMYT	MUNIA/CHTO//AMSEL	100	48.1395	14.79	81.1321	10	10	7.79221	49.6933	0	100	67.2414	81.1765	47.4971	-
317	PBW752(I)	II	CIMMYT	PBW621/4/PBW343//YR10/6*AVOCET/3/3*PBW343/5/PBW621	50	9.04762	0	0	0	5.88235	0	0	0	0	0	0	5.41083	Y
318	WH1080	I	CIMMYT	PRL/*2PASTOR	100	47.7922	80.11	55.2419	50	15.2632	48.4472	31.6384	40	70	64.3243	91.7582	57.8813	-
319	PBW644	II	CIMMYT	PBW175/HD2643	100	52.8205	92.53	75.4491	30	10	25.625	57.2917	0	80	63.388	87.7778	56.2402	-
320	HD3043	II	CIMMYT	PJN/BOW//OPATA*2/3CROC_1/A.SQUARROSA(224)//OPATA	0	0	0	5.02793	0	0	0	0	0	10	0	0	1.25233	Y
321	WH1142	I	CIMMYT	OEN/Ae.Sq.(TAUS)/FCT/3/2*WEAVER	100	63.3962	97.78	62.6943	10	0	13.8122	71.4286	0	30	71.8085	100	51.7433	-
322	HD3237(I)	I	Indian	HD3016/HD2967	100	69.5	13.81	53.3333	10	10	19.0476	53.1073	0	66.3971	53.6082	58.6207	42.2854	-
323	HI1620(I)	II	CIMMYT	NAC/TH.AC//3*PVN/3/MIRLO/BUC/4/2*PASTOR/5/KACHU/6/KACHU	0	30.102	0	0	10	10	0	0	0	0	0	0	4.17517	Y
324	HD2733	II	CIMMYT	ATTILA/3/TUI/CARC//CHEN/CHTO/4/ATTILA	100	79.6552	77.58	50.8475	70	14.7368	76.9231	58.1522	10	100	84.0491	89.7727	67.643	-
325	K0307	II	Indian	K8321/UP2003	100	80.4706	24.84	71.6049	50	54.0659	8.1761	49.0683	0	60	14.5349	90	50.2301	-
326	DBW39	II	Indian	ATTILA/HU	48.1034	25.2632	35.84	25.6098	37.9221	10	30.4094	8.42105	0	30	42.3077	51.6129	28.7908	Y
327	DBW187(I)	II	CIMMYT	NAC/TH.AC//3*PVN/3/MIRLO/BUC/4/2*PASTOR/5/KACHU/6/KACHU	22.9091	0	0	0	0	0	0	0	0	0	0	0	1.90909	Y
328	HD2888	II	CIMMYT	C306/T.SPHAEROCOCCUM//HW2004	100	25.7534	39.26	8.47458	65.942	56.5714	36.6013	17.0103	5.29412	100	84.5304	91.7098	52.5956	-
329	K8027	II	Indian	HD1696/2*K852	100	62.0513	4.49	58.4337	70	40	46.7456	51.7442	0	75.7895	50.838	81.6667	53.4799	-
330	HD3171	II	Indian	PBW343/HD2879	30	0	0	0	0	0	0	0	0	0	0	0	2.5	Y
331	K1317	II	Indian	K0307/K9162	83.6601	49.6581	15.95	40.107	10	10	35.3741	12.2699	10	50	45.0292	65	35.5874	-
332	HI1612	II	CIMMYT	KAUZ//ALTAR84/AOS/3/MILAN/KAUZ/4/HUITES	100	53.2044	67.37	9.18919	70	90	69.8795	36.7021	10	100	99.0099	71.9212	64.773	-
335	GW322	II	Indian	PBW173/GW196	69.5431	58.5621	100	76.7196	10	90	31.9277	51.3089	30	70	75.9358	100	63.6664	-
336	HI1544	II	CIMMYT	HINDI62/BOBWHITE/CPAN2099	68.8889	47.069	13.82	87.8205	0	10	27.5641	57.3964	0	70	46.6258	93.1973	43.5318	-
337	HD2932	II	Indian	KAUZ/STAR//HD2643	100	81.3068	7.32	85.625	0	70	18.4713	52.1739	8	100	42.6136	28.481	49.4993	-
338	HD2864	II	Indian	DL509-2/DL377-8	100	77.5301	3.64	36.129	50	100	6.45161	63.253	0	100	69.3252	55.0633	55.116	-
339	MP3336	II	Indian	HD 2402/GW 173	100	70.3125	9.33	94.2446	0	100	8.90411	80	0	100	46.5753	47.1429	54.7091	-
340	MP4010	II	CIMMYT	ANGOSTURA88	100	60	15.04	86.2319	10	90	19.8413	61.6883	10	100	58.2734	77.0492	57.3437	-
342	MP3288	II	Indian	DOVE/BUC/DL788-2	100	80.5556	94.54	57.7281	80	80	41.875	28.2609	30	93.1579	81.4208	100	72.2949	-
343	DBW110	II	CIMMYT	KIRITATI/4/2*SERI1B*2/3/KAUZ*2/BOW//KAUZ	100	67.7647	74.42	34.9558	80	50	51.875	37.766	0	50	75.1445	66.4921	57.3682	-
344	MACS6478	II	CIMMYT	CS/TH.SC//3*VN/3/MIRLO/BUC/4/MILAN/5/TILHI	70	54.2609	0	0	10	9.375	0	0	0	0	65.8683	25.9887	19.6244	Y
345	MACS6222	II	Indian	HD2189*2/MACS2496	100	72.2034	17.65	69.4915	70	80	26.9461	41.6667	38.5185	60	60.5882	98.9247	61.3324	-
349	HD3090	II	CIMMYT	SFW/VAISHALI//UP2425	100	90	100	59	40	70	40.5405	40.9326	6.31579	100	77.7778	97.7654	68.5277	-
350	DBW93	II	CIMMYT	WHEAR/TUKURU//WHEAR	70	43.0769	54.64	57.1429	0	80	69.0058	27.5701	0	100	83.1633	96.8254	56.7854	-
351	HI1605	II	CIMMYT	BOW/VEE/5/ND/VG9144//KAL//BB/3/YACO/4/CHIL/6/CASKOR/3/ CROC_1/A.SQUARROSA(224)//OPATA/7/PASTOR//MILAN/KAUZ/3/ BAV92	0	0	0	0	0	0	0	3.68098	0	10	0	0	1.14008	Y
C1	Check	-	-	-	0	0	0	0	0	0	0	6.32911	0	0	0	0	0.527426	Y
C2	Check	-	-	-	100	97.449	69.51	56.746	10	40	85.8065	54.4828	80	100	70.0599	60.7362	68.7325	-
Check	Bangladesh	Bolivia	Reaction to WB
C1	BARI Gom 33	Urubo	Resistant
C2	BARI Gom 26	Atlax	Suceptible

## Sheet: Supplementry Table S1b
Supplementary Table 1b: Wheat blast data indices of 52 durum wheat genotypes for 12 individual experiments and pooled across 12 experiments (grand mean)
Geno No.	Entry	Origin	Pedigree	Jash19a	Jash19b	Quir20a	Quir20b	Jash20a	Jash20b	Oki20a	Oki20b	Jash21a	Jash21b	Quir21a	Quir21b	Grand Mean	2NS
20	GW 1348	CIMMYT	ERP’S’.GEN(2).YEN(2).FEGI’S’/GW 1113// DBPY 2003-2	68.48	20	7.59	32.9114	30	50	35.3741	32.1212	30	76.0563	24.8619	88.6905	41.3405	-
21	NIDW 1158	Indian	NIDW295/NIDW15	0	10	58.06	62.069	7.14286	10	46.0123	35.8586	10	43.8202	50.2703	80.3571	34.4659	-
22	HI 8811	Indian	HI 8627/HI 8663//HI 8663	60	10	5.81	28.2209	0	20	22.6667	10.7955	10	100	40.5714	61.4943	30.7966	-
23	HI 8812	Indian	HI 8680/ HI 8663	80	10	12.2	58.5987	10	50	41.25	42.6966	10	90	43.1034	93.9759	45.1521	-
24	DDW 48	Indian	HI8498/PDW233//PDW291	30.5357	5	16.13	88.4615	10	30	19.8675	50.3185	27.541	80	66.4671	40.7895	38.7592	-
25	DDW 49	Indian	PDW314/PDW233	30	20	85.8	83.5294	85.3179	50	67.8571	55	100	100	84.7953	83.5366	70.4864	-
31	HI8807	Indian	HI 8695/ HI 8663// HI 8663	100	60	53.57	54.6012	6.11111	30	34.8837	26.8156	40	100	45.8824	90.7975	53.5551	-
32	HI8808	Indian	HI 8680 / HI 8663	20	40	72.78	10.4651	10	30	45.614	30.2198	30	100	31.8182	72.9412	41.1532	-
35	UAS 466	Indian	AMRUTH//BIJAGA YELLOW/AKDW299-16	50	56.56	7.1	46.875	10	30	40.1408	41.0405	30	100	44.3114	98.1366	46.1804	-
37	DDW 47	Indian	PBW34/RAJ1555//PDW314	0	28.3019	98.84	0	0	0	75.7576	55.1913	10	7.61905	100	97.8022	39.4593	-
39	WHD 963	CIMMYT	BCRIS/BICUM/LLARETA INIA/3/DUKEM_12/2*RASCON_21/5/SOMAT_3/ GREEN_22/4/GODRIN/GUTROS/DUKEM/3/THKNEE_11	70	64.2727	10.06	0	0	30	21.4815	33.1288	60	100	79.5181	91.5663	46.6689	-
45	MACS 4058	Indian	MACS3125/AKDW2997-16//MACS3125	90	80	20.93	0	0	0	16.6667	50	0	9.47368	52.381	78.9157	33.1972	-
46	NIDW 1149	Indian	NIDW295/NIDW15	10	56.7424	17.98	71.7241	0	0	47.7987	82.0652	0	100	52.9412	72.9412	42.6827	-
47	GW 1346	Indian	GW1236/AR06-3	100	100	71.61	0	0	0	43.7956	29.1925	40	80	56.3758	59.4937	48.3723	-
48	HI 8805	Indian	IWP5070/HI8638//HI8663	80	20.8929	5.56	98.8166	5.55556	0	23.5294	15.544	20	10	43.75	72.619	33.0223	-
49	HI 8802	Indian	HI8627/HI8653	100	27.1698	52.87	0	12.8205	10	35.8824	24.0838	10	10	46.1111	98.8571	35.6496	-
201	HI8818	Indian	HI 8682/WH896	40	75.2308	59.06	40.8284	10	0	17.7515	13.7931	10	50	59.4118	59.0361	36.2593	-
202	HI8819	Indian	HI 8713/HI 8663	0	11.2195	0	0	0	0	0	0	0	0	0	0	0.934959	Y
203	HI8820	Indian	WH896/HI 8663	80	75.0857	49.71	22.5	10	0	23.6486	18.75	20	90	91.7197	50	44.2845	-
204	HI8821	Indian	HI 8627/HI 8663//HI 8663	100	90	52.69	77.1605	19.4737	10	28.3951	42.1053	10	70	75.9259	94.5783	55.8607	-
205	HI8822	Indian	HG 888/HI 8663//HI 8663	100	86.3793	97.08	75.7764	30	10	53.8922	49.0909	10	100	61.2717	74.8503	62.3617	-
206	GW1351	Indian	RD 1018/HI 8663	100	20	96.57	84.7059	10	10	20.1258	36.0215	10	50	67.3913	88.8889	49.4753	-
207	GW1352	Indian	NIDW 392//GW 1087/IWP5061	100	73.0909	47.37	86.5385	20	10	13.6054	26.1628	10	100	48.5549	76.2195	50.9618	-
208	MPO1364	Indian	HI 8381/Raj 1555	80	38.5417	25	49.375	10	0	18.1818	31.677	0	10	59.0643	59.0643	31.742	-
209	MPO1365	Indian	GW 1261/MACS 1967	100	42.6136	45.51	71.6981	0	0	14.966	62.0482	50	100	92.9825	84.4828	55.3584	-
210	MPO1366	CIMMYT	BAJ#1/3 TRCH/SRTU//KACHU/AKDW4905	20	0	22.93	84.2767	0	10	22.1477	23.0769	20	100	63.3136	65.896	35.9701	-
211	NIDW1302	Indian	DBPY04-3/NIDW15	0	10	87.5	97.6331	0	10	44.6667	47.541	50	100	37.7778	94.7368	48.3213	-
212	NIDW1316	CIMMYT	BCRIS/BICUM//LLARETA INIA/3/DUKEM_12/2*RASCON_21/5/1A.1D 5 +1 -06/3*MOJO//RCOL/4/ARMENT//SRN_3/NIGRIS_4/3/CANELO_9.1	40	61.5603	87.71	23.0366	90	40	33.3333	30.0546	23.5714	100	40	43.3333	51.05	-
213	NIDW1293	Indian	GW 2008-127/HI 8671	10	0	29.34	65.5172	10	0	17.5	14.2857	6	100	32	71.9298	29.7144	-
214	MACS4091	Indian	MACS 2846/DDW01//DBP01-1(d)	50	81.8182	69.33	64.2857	70	20	6.99301	59.0909	80	99.4536	31.6667	97.0238	60.8052	-
215	MACS4090	Indian	MACS 3125/AKDW2997-16	20	90	57.22	20.4545	50	60	20	18.0233	20	100	53.6313	69.8795	48.2674	-
216	UAS470	Indian	(STOT//ALTAR 84/ALD/3/PATKA_7/YAZI_1/4/SOMAT_3/PHAX_1)/UAS 415 /HI 8663	100	56.3736	8.55	85.7143	10	70	5.40541	71.7949	10	40	48.5549	48.5714	46.247	-
217	UAS471	Indian	Bijaga Yellow/DWR 2006/UAS 405	100	45.1282	95.48	84.2767	20	78.8321	67.2619	29.1429	70	88.3636	73.7143	87.2832	69.9569	-
218	PDW356	Indian	PDW314/PDW315	50	10	20.13	79.4702	50	90	41.6667	41.6149	20	100	85.4545	97.561	57.1581	-
219	DDW50	Indian	PBW 274/PBW314//HI 8498	78.1875	82.2222	12.5	64.5161	50	90	30.2013	40	70	90	54.386	76.1905	61.517	-
220	DDW51	Indian	HI 8727/MPO215//PDW 233	28.3333	10	82.93	56.9536	45.8333	20	56.6879	24.6835	10	100	66.8712	72.2222	47.8763	-
221	WHD962	CIMMYT	ALTAR84/STINT//SILVER45/3/SOMAT3.1/4/GREEN14/YAV10/AUK	44.7458	60	94.48	65.2695	30	70	35.4037	39.8844	80	90	60.8696	100	64.2211	-
222	RKD339	Indian	HI-8690/NIDW-577	100	44.0559	94.83	74.1379	60	80	32.0261	29.0698	80	83.1176	77.7108	78.8235	69.481	-
247	HI8823	Indian	HI 8709/HD 4676	40	63.3333	35.68	36.478	30	7.14286	70.3947	31.6667	30	100	42.7746	45.7627	44.4361	-
248	HI8824	Indian	HI 8663/HI 8627	60	54	77.22	14.4444	20	10	26.9939	47.4227	42.6316	100	54.0984	58.1006	47.076	-
251	MPO1357	Indian	PDW 02/Terter //GW 1133	100	83.6095	90.85	46.5517	10	10	36.25	13.3721	34.8718	100	51.3966	79.3103	54.6843	-
253	GW1353	Indian	GW-1205/GW-1242	69.3706	80.4706	100	88.1657	10	77.5758	74.359	55.7377	57.3451	80	77.1429	100	72.5139	-
257	MACS4087	Indian	MACS3125/NG-87(DHTON-23/BIJAGAYELLOW)//DWR1005	10	77.4545	40.91	15.4321	0	0	35.4839	54.7059	10	10	59.7561	72.7273	32.2058	-
260	UAS472	Indian	Bijaga Yellow/(YAZI_1/AKAKI_4//SOMAT_3/3/AUK/GUIL//GREEN/5)	40	83.7209	42.7	42.8571	50	70	56.5217	35.0254	64.9275	100	73.5294	91.1765	62.5382	-
262	DDW52	Indian	HI 8713/DBP01-9//PDW 233	70	90	54.55	52.9412	50	90	69.7368	27.8107	43.1579	100	93.2099	94.6746	69.6734	-
333	HI8737	Indian	HI8177/HI8158//HI8498	80	80.8383	85.09	62.3529	10	80	53.5714	18.3784	8.42105	80	69.8225	94.012	60.2072	-
334	HI8713	Indian	HD 4672/PDW 233	100	83.0357	80.63	45.6647	10	90	53.9394	22.335	44.8454	100	87.931	94.186	67.7139	-
341	HI8627	Indian	HD4672/PDW233	100	74.7368	47.13	35.2273	10	90	60	44	30	100	80	57.8035	60.7415	-
346	MACS3949	CIMMYT	STOT//ALTAR84/ALD/3/THB/CEP7780//2*MUSK_4	100	64.4318	88.82	74.4048	40	74.5455	78.0347	44.8864	60	100	70.5556	83.6158	73.2745	-
347	UAS428	Indian	GREEN-14/YAN-10/AUK/UAS402	100	70.7514	44.24	91.9753	40	50	77.3006	37.0166	90	100	69.8225	37.3333	67.37	-
352	AKDW2997-16	Indian	CPAN6140/RAJ1555	100	59.6094	38.86	91.358	0	0	66.4671	13.4409	8.42105	100	87.1345	95.7055	55.083	-
353	UAS446	Indian	DWR185/DWR2006//UAS419	100	88.3436	69.77	64.2857	30	80	90.9091	30.5085	90	100	69.2308	19.0789	69.3439	-

## Sheet: Supplementry Table S2
Supplementary Table 2: phenotypic correlation of phenological traits days to heading (DH) and plant height (PH) with WB index in individual experiments
	Jash19a	Jash19b	Quir20a	Quir20b	Jash20a	Jash20b	Oki20a	Oki20b	Jash21a	Jash21b	Quir21a	Quir21b
DH	-0.17	-0.28	-0.05	-0.24	0.27	-0.1	0.08	-0.23	0.03	-0.18	-0.11	-0.04
PH	0.009	-0.12	0.3	-0.49	-0.09	-0.02	0.35	-0.38	-0.45	-0.01	0.04	-0.03

## Sheet: Supplementry Table S3
Supplementary Table 3: Markers significantly associated with wheat blast resistance using MLM, MLMM and FarmCPU models at P ≤ 0.001 across 12 individal experiments and polled across experiments (Grand mean)
Model	Experiment	Marker	Chromosome	Position	p value
MLM	GrandMean	2A_21273469	2A	21273469	2.5863e-17
MLM	GrandMean	2A_24002746	2A	24002746	8.4575e-17
MLM	GrandMean	2A_16016690	2A	16016690	9.257e-17
MLM	GrandMean	2A_24002743	2A	24002743	1.4581e-16
MLM	GrandMean	2A_4322177	2A	4322177	1.9257e-16
MLM	GrandMean	2A_8630980	2A	8630980	2.4687e-16
MLM	GrandMean	2A_8579505	2A	8579505	3.9096e-16
MLM	GrandMean	2A_13252205	2A	13252205	3.9303e-16
MLM	GrandMean	2A_13917177	2A	13917177	1.3104e-15
MLM	GrandMean	2A_10148881	2A	10148881	1.4722e-15
MLM	GrandMean	2A_16719659	2A	16719659	1.8474e-15
MLM	GrandMean	2A_21178378	2A	21178378	1.9711e-15
MLM	GrandMean	2A_16730117	2A	16730117	2.3217e-15
MLM	GrandMean	2A_17871784	2A	17871784	2.9503e-15
MLM	GrandMean	2A_15755558	2A	15755558	3.585e-15
MLM	GrandMean	2A_22705800	2A	22705800	3.6024e-15
MLM	GrandMean	2A_22183832	2A	22183832	5.585e-15
MLM	GrandMean	2A_9121974	2A	9121974	8.0138e-15
MLM	GrandMean	2A_21005732	2A	21005732	9.0026e-15
MLM	GrandMean	2A_15449235	2A	15449235	9.886e-15
MLM	GrandMean	2A_11051468	2A	11051468	2.7653e-14
MLM	GrandMean	2A_21005653	2A	21005653	2.8172e-14
MLM	GrandMean	2A_15449232	2A	15449232	3.1734e-14
MLM	GrandMean	2A_14978563	2A	14978563	3.6619e-14
MLM	GrandMean	2A_22257627	2A	22257627	3.8124e-14
MLM	GrandMean	2A_1846955	2A	1846955	4.9205e-14
MLM	GrandMean	2A_2708755	2A	2708755	4.9638e-14
MLM	GrandMean	2A_5690022	2A	5690022	5.4048e-14
MLM	GrandMean	2A_15012361	2A	15012361	6.6886e-14
MLM	GrandMean	2A_7386329	2A	7386329	7.5579e-14
MLM	GrandMean	2A_4942954	2A	4942954	7.9337e-14
MLM	GrandMean	2A_13338078	2A	13338078	7.9531e-14
MLM	GrandMean	2A_17118460	2A	17118460	9.1271e-14
MLM	GrandMean	2A_21279113	2A	21279113	9.1967e-14
MLM	GrandMean	2A_1591567	2A	1591567	2.0268e-13
MLM	GrandMean	2A_15960621	2A	15960621	2.2885e-13
MLM	GrandMean	2A_15003652	2A	15003652	2.5274e-13
MLM	GrandMean	2A_17032814	2A	17032814	2.6852e-13
MLM	GrandMean	2A_2481459	2A	2481459	2.7175e-13
MLM	GrandMean	2A_13631608	2A	13631608	7.7857e-13
MLM	GrandMean	2A_29397023	2A	29397023	1.2343e-12
MLM	GrandMean	2A_9684465	2A	9684465	1.5977e-12
MLM	GrandMean	2A_8018938	2A	8018938	3.7198e-12
MLM	GrandMean	2A_195997	2A	195997	1.3934e-11
MLM	GrandMean	2A_4942954	2A	4942954	1.4672e-11
MLM	GrandMean	2A_398276	2A	398276	1.6857e-11
MLM	GrandMean	2A_17830644	2A	17830644	1.7869e-11
MLM	GrandMean	2A_17114814	2A	17114814	1.2848e-09
MLM	GrandMean	2A_14533268	2A	14533268	2.8479e-09
MLM	GrandMean	2A_16509046	2A	16509046	2.2254e-08
MLM	GrandMean	WGGB159	2A	19122125	3.4366e-08
MLM	GrandMean	Ventriup	2A	3965255	8.261e-08
MLM	GrandMean	Yr17	2A	13811608	8.261e-08
MLM	GrandMean	WGGB156	2A	16602089	1.0728e-07
MLM	GrandMean	2A_15602777	2A	15602777	1.0802e-07
MLM	GrandMean	2A_2531469	2A	2531469	4.4395e-07
MLM	GrandMean	2A_23828965	2A	23828965	7.9744e-07
MLM	GrandMean	2A_9491703	2A	9491703	4.3781e-06
MLM	GrandMean	2A_1566528	2A	1566528	0.00012306
MLM	GrandMean	UN_1929	UN	1929	0.00054324
MLM	GrandMean	UN_1871	UN	1871	0.00077424
MLM	Jash19a	2A_8630980	2A	8630980	2.2263e-15
MLM	Jash19a	2A_24002746	2A	24002746	4.3712e-15
MLM	Jash19a	2A_16016690	2A	16016690	1.518e-14
MLM	Jash19a	2A_21273469	2A	21273469	1.7823e-14
MLM	Jash19a	2A_4322177	2A	4322177	4.0322e-14
MLM	Jash19a	2A_13252205	2A	13252205	5.7471e-14
MLM	Jash19a	2A_13917177	2A	13917177	9.1954e-14
MLM	Jash19a	2A_8579505	2A	8579505	1.2963e-13
MLM	Jash19a	2A_10148881	2A	10148881	1.5865e-13
MLM	Jash19a	2A_21005732	2A	21005732	2.4876e-13
MLM	Jash19a	2A_24002743	2A	24002743	2.7841e-13
MLM	Jash19a	2A_16719659	2A	16719659	3.3789e-13
MLM	Jash19a	2A_22705800	2A	22705800	4.1089e-13
MLM	Jash19a	2A_2708755	2A	2708755	4.2166e-13
MLM	Jash19a	2A_17871784	2A	17871784	4.3665e-13
MLM	Jash19a	2A_22183832	2A	22183832	4.4857e-13
MLM	Jash19a	2A_15755558	2A	15755558	4.9324e-13
MLM	Jash19a	2A_16730117	2A	16730117	6.6708e-13
MLM	Jash19a	2A_21178378	2A	21178378	1.0611e-12
MLM	Jash19a	2A_15449235	2A	15449235	1.4751e-12
MLM	Jash19a	2A_15449232	2A	15449232	1.8887e-12
MLM	Jash19a	2A_22257627	2A	22257627	1.978e-12
MLM	Jash19a	2A_1591567	2A	1591567	2.089e-12
MLM	Jash19a	2A_15003652	2A	15003652	2.4802e-12
MLM	Jash19a	2A_1846955	2A	1846955	4.2074e-12
MLM	Jash19a	2A_11051468	2A	11051468	4.7978e-12
MLM	Jash19a	2A_17118460	2A	17118460	5.5229e-12
MLM	Jash19a	2A_13338078	2A	13338078	5.5384e-12
MLM	Jash19a	2A_9121974	2A	9121974	7.09e-12
MLM	Jash19a	2A_7386329	2A	7386329	1.1335e-11
MLM	Jash19a	2A_15012361	2A	15012361	1.2414e-11
MLM	Jash19a	2A_14978563	2A	14978563	1.3104e-11
MLM	Jash19a	2A_5690022	2A	5690022	1.6029e-11
MLM	Jash19a	2A_21279113	2A	21279113	2.0344e-11
MLM	Jash19a	2A_4942954	2A	4942954	3.2279e-11
MLM	Jash19a	2A_29397023	2A	29397023	3.4827e-11
MLM	Jash19a	2A_21005653	2A	21005653	4.9569e-11
MLM	Jash19a	2A_13631608	2A	13631608	5.5784e-11
MLM	Jash19a	2A_8018938	2A	8018938	6.2421e-11
MLM	Jash19a	2A_9684465	2A	9684465	7.9535e-11
MLM	Jash19a	2A_2481459	2A	2481459	1.0129e-10
MLM	Jash19a	2A_15960621	2A	15960621	1.2287e-10
MLM	Jash19a	2A_4942954	2A	4942954	1.762e-10
MLM	Jash19a	2A_17830644	2A	17830644	2.1185e-10
MLM	Jash19a	2A_17032814	2A	17032814	2.9888e-10
MLM	Jash19a	2A_195997	2A	195997	3.7161e-10
MLM	Jash19a	2A_398276	2A	398276	9.7354e-10
MLM	Jash19a	2A_14533268	2A	14533268	1.0292e-08
MLM	Jash19a	2A_17114814	2A	17114814	6.5359e-08
MLM	Jash19a	2A_16509046	2A	16509046	1.9358e-07
MLM	Jash19a	2A_15602777	2A	15602777	1.0674e-06
MLM	Jash19a	WGGB156	2A	16602089	1.3014e-06
MLM	Jash19a	WGGB159	2A	19122125	1.7346e-06
MLM	Jash19a	2A_2531469	2A	2531469	5.5492e-06
MLM	Jash19a	Ventriup	2A	3965255	6.6177e-06
MLM	Jash19a	Yr17	2A	13811608	6.6177e-06
MLM	Jash19a	2A_9491703	2A	9491703	1.1555e-05
MLM	Jash19a	5B_32249557	5B	32249557	0.00018592
MLM	Jash19a	2A_23828965	2A	23828965	0.00033523
MLM	Jash19a	2A_1566528	2A	1566528	0.00044552
MLM	Jash19b	2A_24002746	2A	24002746	8.7521e-09
MLM	Jash19b	2A_4322177	2A	4322177	1.2543e-08
MLM	Jash19b	2A_24002743	2A	24002743	2.1962e-08
MLM	Jash19b	2A_21273469	2A	21273469	3.4936e-08
MLM	Jash19b	2A_8630980	2A	8630980	3.9576e-08
MLM	Jash19b	2A_15449235	2A	15449235	5.589e-08
MLM	Jash19b	2A_16016690	2A	16016690	5.6212e-08
MLM	Jash19b	2A_15003652	2A	15003652	6.6408e-08
MLM	Jash19b	2A_2708755	2A	2708755	8.4723e-08
MLM	Jash19b	2A_9121974	2A	9121974	8.9709e-08
MLM	Jash19b	2A_13252205	2A	13252205	1.1978e-07
MLM	Jash19b	2A_14978563	2A	14978563	1.2608e-07
MLM	Jash19b	2A_1846955	2A	1846955	1.4771e-07
MLM	Jash19b	2A_21178378	2A	21178378	1.5314e-07
MLM	Jash19b	2A_22705800	2A	22705800	1.8019e-07
MLM	Jash19b	2A_15449232	2A	15449232	1.9003e-07
MLM	Jash19b	2A_15755558	2A	15755558	1.9163e-07
MLM	Jash19b	2A_17871784	2A	17871784	2.0015e-07
MLM	Jash19b	2A_22257627	2A	22257627	2.0269e-07
MLM	Jash19b	2A_13917177	2A	13917177	2.0888e-07
MLM	Jash19b	2A_21279113	2A	21279113	2.2239e-07
MLM	Jash19b	2A_16730117	2A	16730117	2.2555e-07
MLM	Jash19b	2A_21005732	2A	21005732	2.2981e-07
MLM	Jash19b	2A_11051468	2A	11051468	2.4571e-07
MLM	Jash19b	2A_22183832	2A	22183832	2.6447e-07
MLM	Jash19b	2A_8579505	2A	8579505	2.6898e-07
MLM	Jash19b	2A_4942954	2A	4942954	2.8067e-07
MLM	Jash19b	2A_13338078	2A	13338078	2.8745e-07
MLM	Jash19b	2A_16719659	2A	16719659	3.1435e-07
MLM	Jash19b	2A_15012361	2A	15012361	3.2693e-07
MLM	Jash19b	2A_10148881	2A	10148881	4.0626e-07
MLM	Jash19b	2A_29397023	2A	29397023	4.4479e-07
MLM	Jash19b	2A_5690022	2A	5690022	4.538e-07
MLM	Jash19b	2A_7386329	2A	7386329	5.0725e-07
MLM	Jash19b	2A_195997	2A	195997	6.3664e-07
MLM	Jash19b	2A_2481459	2A	2481459	7.0908e-07
MLM	Jash19b	2A_1591567	2A	1591567	7.2565e-07
MLM	Jash19b	2A_21005653	2A	21005653	8.871e-07
MLM	Jash19b	2A_8018938	2A	8018938	9.289e-07
MLM	Jash19b	WGGB159	2A	19122125	9.5408e-07
MLM	Jash19b	2A_17032814	2A	17032814	1.2117e-06
MLM	Jash19b	2A_4942954	2A	4942954	1.2705e-06
MLM	Jash19b	2A_17118460	2A	17118460	1.5858e-06
MLM	Jash19b	2A_13631608	2A	13631608	1.7882e-06
MLM	Jash19b	2A_16509046	2A	16509046	2.3912e-06
MLM	Jash19b	2A_15960621	2A	15960621	2.9551e-06
MLM	Jash19b	2A_9684465	2A	9684465	4.0812e-06
MLM	Jash19b	2A_398276	2A	398276	9.7022e-06
MLM	Jash19b	2A_15602777	2A	15602777	1.0422e-05
MLM	Jash19b	Ventriup	2A	3965255	2.4142e-05
MLM	Jash19b	Yr17	2A	13811608	2.4142e-05
MLM	Jash19b	2A_9491703	2A	9491703	3.794e-05
MLM	Jash19b	2A_16602089	2A	16602089	4.1868e-05
MLM	Jash19b	2A_17114814	2A	17114814	9.9709e-05
MLM	Jash19b	6A_75053670	6A	75053670	0.00010309
MLM	Jash19b	7D_634941714	7D	634941714	0.00011046
MLM	Jash19b	2A_17830644	2A	17830644	0.00012569
MLM	Jash19b	2A_2531469	2A	2531469	0.0001529
MLM	Jash19b	2A_14533268	2A	14533268	0.00017032
MLM	Jash19b	7A_750826743	7A	750826743	0.00064756
MLM	Jash19b	4A_638762796	4A	638762796	0.00066856
MLM	Jash19b	UN_1871	UN	1871	0.00089268
MLM	Jash20a	UN_494	UN	494	8.2062e-06
MLM	Jash20a	2A_9121974	2A	9121974	5.6864e-05
MLM	Jash20a	5B_598371637	5B	598371637	6.4385e-05
MLM	Jash20a	2A_398276	2A	398276	6.5691e-05
MLM	Jash20a	2A_16016690	2A	16016690	7.5492e-05
MLM	Jash20a	2D_46975689	2D	46975689	8.6674e-05
MLM	Jash20a	2A_13252205	2A	13252205	9.1934e-05
MLM	Jash20a	2A_16730117	2A	16730117	9.2445e-05
MLM	Jash20a	2A_17118460	2A	17118460	0.00010627
MLM	Jash20a	2A_24002743	2A	24002743	0.00011588
MLM	Jash20a	2A_2481459	2A	2481459	0.00011788
MLM	Jash20a	2A_5690022	2A	5690022	0.00012588
MLM	Jash20a	2A_13631608	2A	13631608	0.00013056
MLM	Jash20a	2A_21279113	2A	21279113	0.00013307
MLM	Jash20a	2A_21273469	2A	21273469	0.00015565
MLM	Jash20a	2A_13917177	2A	13917177	0.00015698
MLM	Jash20a	2A_16719659	2A	16719659	0.00015957
MLM	Jash20a	2A_15755558	2A	15755558	0.00017589
MLM	Jash20a	5B_599986250	5B	599986250	0.00017906
MLM	Jash20a	2A_22183832	2A	22183832	0.00018467
MLM	Jash20a	2A_15449232	2A	15449232	0.00018642
MLM	Jash20a	2A_17032814	2A	17032814	0.00018831
MLM	Jash20a	2A_15960621	2A	15960621	0.00019398
MLM	Jash20a	2A_1846955	2A	1846955	0.00019486
MLM	Jash20a	2A_14978563	2A	14978563	0.00022289
MLM	Jash20a	2A_8579505	2A	8579505	0.0002313
MLM	Jash20a	UN_952	UN	952	0.00024215
MLM	Jash20a	UN_1871	UN	1871	0.00024246
MLM	Jash20a	2A_15003652	2A	15003652	0.00025811
MLM	Jash20a	2A_15012361	2A	15012361	0.00031194
MLM	Jash20a	2A_4322177	2A	4322177	0.00031795
MLM	Jash20a	2A_15449235	2A	15449235	0.00033932
MLM	Jash20a	2A_14533268	2A	14533268	0.00034885
MLM	Jash20a	2A_22705800	2A	22705800	0.00036038
MLM	Jash20a	2A_21005653	2A	21005653	0.00037498
MLM	Jash20a	2A_17871784	2A	17871784	0.00037627
MLM	Jash20a	2A_4942954	2A	4942954	0.00042783
MLM	Jash20a	2A_21178378	2A	21178378	0.00045069
MLM	Jash20a	2A_10148881	2A	10148881	0.00046698
MLM	Jash20a	2A_2708755	2A	2708755	0.00047416
MLM	Jash20a	2A_195997	2A	195997	0.00050387
MLM	Jash20a	2A_7386329	2A	7386329	0.00051165
MLM	Jash20a	2A_24002746	2A	24002746	0.00052244
MLM	Jash20a	2A_8630980	2A	8630980	0.00061089
MLM	Jash20a	5B_600921926	5B	600921926	0.00063063
MLM	Jash20a	2A_21005732	2A	21005732	0.00076479
MLM	Jash20a	6A_44265287	6A	44265287	0.00082664
MLM	Jash20a	1B_675835698	1B	675835698	0.00085606
MLM	Jash20b	2A_16016690	2A	16016690	6.362e-07
MLM	Jash20b	2A_24002743	2A	24002743	6.8585e-07
MLM	Jash20b	2A_24002746	2A	24002746	8.0732e-07
MLM	Jash20b	2A_21279113	2A	21279113	8.6316e-07
MLM	Jash20b	2A_4322177	2A	4322177	1.352e-06
MLM	Jash20b	2A_15003652	2A	15003652	1.3524e-06
MLM	Jash20b	2A_5690022	2A	5690022	1.4014e-06
MLM	Jash20b	2A_15449232	2A	15449232	1.4348e-06
MLM	Jash20b	2A_2481459	2A	2481459	1.5193e-06
MLM	Jash20b	2A_15449235	2A	15449235	1.8534e-06
MLM	Jash20b	2A_1846955	2A	1846955	2.0577e-06
MLM	Jash20b	2A_13917177	2A	13917177	2.0654e-06
MLM	Jash20b	2A_22183832	2A	22183832	2.36e-06
MLM	Jash20b	2A_21273469	2A	21273469	2.4278e-06
MLM	Jash20b	2A_21178378	2A	21178378	2.8053e-06
MLM	Jash20b	2A_4942954	2A	4942954	2.8747e-06
MLM	Jash20b	2A_22257627	2A	22257627	2.8748e-06
MLM	Jash20b	2A_13252205	2A	13252205	3.2246e-06
MLM	Jash20b	2A_16730117	2A	16730117	3.2466e-06
MLM	Jash20b	2A_13631608	2A	13631608	3.4157e-06
MLM	Jash20b	2A_11051468	2A	11051468	3.8072e-06
MLM	Jash20b	2A_13338078	2A	13338078	4.17e-06
MLM	Jash20b	2A_17871784	2A	17871784	4.2079e-06
MLM	Jash20b	2A_17032814	2A	17032814	4.2184e-06
MLM	Jash20b	2A_16719659	2A	16719659	4.3237e-06
MLM	Jash20b	2A_22705800	2A	22705800	4.5461e-06
MLM	Jash20b	2A_17118460	2A	17118460	4.8982e-06
MLM	Jash20b	2A_8579505	2A	8579505	4.9969e-06
MLM	Jash20b	2A_14978563	2A	14978563	5.3042e-06
MLM	Jash20b	2A_15755558	2A	15755558	6.0071e-06
MLM	Jash20b	2A_10148881	2A	10148881	6.1676e-06
MLM	Jash20b	2A_15960621	2A	15960621	7.2092e-06
MLM	Jash20b	2A_195997	2A	195997	7.2806e-06
MLM	Jash20b	2A_2708755	2A	2708755	8.746e-06
MLM	Jash20b	Ventriup	2A	3965255	8.7541e-06
MLM	Jash20b	Yr17	2A	13811608	8.7541e-06
MLM	Jash20b	2A_9121974	2A	9121974	8.8798e-06
MLM	Jash20b	2A_29397023	2A	29397023	8.8853e-06
MLM	Jash20b	2A_8630980	2A	8630980	1.0618e-05
MLM	Jash20b	2A_17830644	2A	17830644	1.4117e-05
MLM	Jash20b	2A_8018938	2A	8018938	1.6154e-05
MLM	Jash20b	2A_21005653	2A	21005653	1.6693e-05
MLM	Jash20b	2A_21005732	2A	21005732	2.3569e-05
MLM	Jash20b	2A_4942954	2A	4942954	2.7416e-05
MLM	Jash20b	2A_7386329	2A	7386329	2.9253e-05
MLM	Jash20b	2A_17114814	2A	17114814	3.035e-05
MLM	Jash20b	2A_9684465	2A	9684465	3.4356e-05
MLM	Jash20b	2A_15012361	2A	15012361	3.6518e-05
MLM	Jash20b	2A_398276	2A	398276	4.9419e-05
MLM	Jash20b	2A_1591567	2A	1591567	6.3627e-05
MLM	Jash20b	2A_16509046	2A	16509046	0.00010618
MLM	Jash20b	2A_14533268	2A	14533268	0.00015487
MLM	Jash20b	WGGB156	2A	16602089	0.00026124
MLM	Jash20b	WGGB159	2A	19122125	0.00027546
MLM	Jash20b	UN_86	UN	86	0.00038408
MLM	Jash20b	4D_25473616	4D	25473616	0.00056559
MLM	Jash20b	2A_23828965	2A	23828965	0.00066219
MLM	Jash20b	2A_2531469	2A	2531469	0.00070792
MLM	Jash20b	3B_800819201	3B	800819201	0.00079878
MLM	Jash21a	5A_721998977	5A	721998977	2.7514e-06
MLM	Jash21a	2A_16016690	2A	16016690	4.8472e-05
MLM	Jash21a	2A_24002746	2A	24002746	7.1517e-05
MLM	Jash21a	2A_1846955	2A	1846955	8.3897e-05
MLM	Jash21a	2A_15449232	2A	15449232	0.0001176
MLM	Jash21a	2A_21273469	2A	21273469	0.00011782
MLM	Jash21a	2A_4322177	2A	4322177	0.00011916
MLM	Jash21a	2A_4942954	2A	4942954	0.00014229
MLM	Jash21a	2A_2708755	2A	2708755	0.0001506
MLM	Jash21a	2A_2481459	2A	2481459	0.00015106
MLM	Jash21a	4D_25473616	4D	25473616	0.00015623
MLM	Jash21a	2A_11051468	2A	11051468	0.00020719
MLM	Jash21a	2A_13631608	2A	13631608	0.00020792
MLM	Jash21a	2A_9121974	2A	9121974	0.00021831
MLM	Jash21a	2A_5690022	2A	5690022	0.00022421
MLM	Jash21a	2A_22183832	2A	22183832	0.00023284
MLM	Jash21a	2A_21005732	2A	21005732	0.0002574
MLM	Jash21a	2A_15449235	2A	15449235	0.0002647
MLM	Jash21a	2A_21279113	2A	21279113	0.00028479
MLM	Jash21a	2A_24002743	2A	24002743	0.0002911
MLM	Jash21a	2A_8630980	2A	8630980	0.00029763
MLM	Jash21a	2A_398276	2A	398276	0.00031174
MLM	Jash21a	UN_1058	UN	1058	0.00035187
MLM	Jash21a	2A_13338078	2A	13338078	0.00039213
MLM	Jash21a	UN_716	UN	716	0.00039634
MLM	Jash21a	2A_29397023	2A	29397023	0.00044417
MLM	Jash21a	2A_22257627	2A	22257627	0.00044592
MLM	Jash21a	2A_15003652	2A	15003652	0.00046655
MLM	Jash21a	2A_14978563	2A	14978563	0.0006511
MLM	Jash21a	5B_548655811	5B	548655811	0.00069648
MLM	Jash21a	2A_21178378	2A	21178378	0.00070777
MLM	Jash21a	2A_17871784	2A	17871784	0.00072135
MLM	Jash21a	5A_506953299	5A	506953299	0.00072999
MLM	Jash21a	3A_677799661	3A	677799661	0.0007538
MLM	Jash21a	6A_644712049	6A	644712049	0.00075484
MLM	Jash21a	3A_677862722	3A	677862722	0.00076114
MLM	Jash21a	2A_195997	2A	195997	0.00076511
MLM	Jash21a	2A_16730117	2A	16730117	0.00085742
MLM	Jash21a	2A_17032814	2A	17032814	0.0008644
MLM	Jash21a	3A_681935070	3A	681935070	0.00086925
MLM	Jash21a	2A_4942954	2A	4942954	0.00089369
MLM	Jash21a	2A_13917177	2A	13917177	0.00096005
MLM	Jash21a	2A_15755558	2A	15755558	0.00098571
MLM	Jash21a	2A_8579505	2A	8579505	0.00099473
MLM	Jash21b	2A_21273469	2A	21273469	1.18e-08
MLM	Jash21b	2A_4322177	2A	4322177	2.6766e-08
MLM	Jash21b	2A_24002746	2A	24002746	3.0416e-08
MLM	Jash21b	2A_24002743	2A	24002743	7.5168e-08
MLM	Jash21b	2A_17871784	2A	17871784	7.6295e-08
MLM	Jash21b	2A_16016690	2A	16016690	8.288e-08
MLM	Jash21b	2A_2481459	2A	2481459	8.4143e-08
MLM	Jash21b	2A_8630980	2A	8630980	8.5601e-08
MLM	Jash21b	2A_13338078	2A	13338078	1.1373e-07
MLM	Jash21b	2A_21178378	2A	21178378	1.3982e-07
MLM	Jash21b	2A_15449232	2A	15449232	1.5074e-07
MLM	Jash21b	2A_22705800	2A	22705800	1.5326e-07
MLM	Jash21b	2A_1846955	2A	1846955	1.6379e-07
MLM	Jash21b	2A_16730117	2A	16730117	1.6754e-07
MLM	Jash21b	2A_13252205	2A	13252205	1.734e-07
MLM	Jash21b	2A_5690022	2A	5690022	2.0155e-07
MLM	Jash21b	2A_13917177	2A	13917177	2.2433e-07
MLM	Jash21b	2A_1591567	2A	1591567	2.6108e-07
MLM	Jash21b	2A_8579505	2A	8579505	2.6519e-07
MLM	Jash21b	2A_16719659	2A	16719659	2.8236e-07
MLM	Jash21b	2A_17118460	2A	17118460	2.9296e-07
MLM	Jash21b	2A_22183832	2A	22183832	3.2097e-07
MLM	Jash21b	2A_15755558	2A	15755558	3.637e-07
MLM	Jash21b	2A_21005732	2A	21005732	4.1412e-07
MLM	Jash21b	2A_15449235	2A	15449235	4.8699e-07
MLM	Jash21b	2A_21005653	2A	21005653	4.9115e-07
MLM	Jash21b	2A_10148881	2A	10148881	5.3677e-07
MLM	Jash21b	2A_11051468	2A	11051468	5.3701e-07
MLM	Jash21b	2A_15003652	2A	15003652	5.605e-07
MLM	Jash21b	2A_9121974	2A	9121974	5.6624e-07
MLM	Jash21b	2A_15012361	2A	15012361	5.8111e-07
MLM	Jash21b	2A_22257627	2A	22257627	7.0343e-07
MLM	Jash21b	2A_398276	2A	398276	7.2058e-07
MLM	Jash21b	2A_14978563	2A	14978563	7.784e-07
MLM	Jash21b	2A_2708755	2A	2708755	1.0026e-06
MLM	Jash21b	2A_15960621	2A	15960621	1.0625e-06
MLM	Jash21b	2A_7386329	2A	7386329	1.0888e-06
MLM	Jash21b	2A_17032814	2A	17032814	1.189e-06
MLM	Jash21b	2A_29397023	2A	29397023	1.3168e-06
MLM	Jash21b	2A_13631608	2A	13631608	1.4042e-06
MLM	Jash21b	2A_21279113	2A	21279113	1.4773e-06
MLM	Jash21b	2A_17830644	2A	17830644	1.984e-06
MLM	Jash21b	2A_4942954	2A	4942954	3.1046e-06
MLM	Jash21b	2A_195997	2A	195997	3.9433e-06
MLM	Jash21b	2A_14533268	2A	14533268	7.6084e-06
MLM	Jash21b	2A_8018938	2A	8018938	9.76e-06
MLM	Jash21b	2A_9684465	2A	9684465	1.3303e-05
MLM	Jash21b	WGGB159	2A	19122125	1.3356e-05
MLM	Jash21b	2A_16509046	2A	16509046	1.404e-05
MLM	Jash21b	2A_17114814	2A	17114814	4.3175e-05
MLM	Jash21b	2A_4942954	2A	4942954	4.6704e-05
MLM	Jash21b	Ventriup	2A	3965255	5.1038e-05
MLM	Jash21b	Yr17	2A	13811608	5.1038e-05
MLM	Jash21b	2A_23828965	2A	23828965	5.3323e-05
MLM	Jash21b	2A_2531469	2A	2531469	6.9885e-05
MLM	Jash21b	2A_15602777	2A	15602777	0.00018039
MLM	Jash21b	WGGB156	2A	16602089	0.00024945
MLM	Jash21b	2A_9491703	2A	9491703	0.00028149
MLM	Jash21b	5B_724719330	5B	724719330	0.00033868
MLM	Jash21b	7A_723521937	7A	723521937	0.00039278
MLM	Jash21b	5B_589041861	5B	589041861	0.000587
MLM	Jash21b	7A_31085106	7A	31085106	0.0007722
MLM	Jash21b	5B_708061223	5B	708061223	0.00087002
MLM	Jash21b	2B_444035033	2B	444035033	0.00088116
MLM	Oki20a	2A_398276	2A	398276	3.6964e-10
MLM	Oki20a	2A_16016690	2A	16016690	7.8919e-09
MLM	Oki20a	2A_21273469	2A	21273469	8.844e-09
MLM	Oki20a	2A_24002746	2A	24002746	1.4159e-08
MLM	Oki20a	2A_4942954	2A	4942954	1.8308e-08
MLM	Oki20a	2A_21279113	2A	21279113	2.7097e-08
MLM	Oki20a	2A_24002743	2A	24002743	2.8526e-08
MLM	Oki20a	2A_5690022	2A	5690022	2.903e-08
MLM	Oki20a	2A_15449232	2A	15449232	3.5148e-08
MLM	Oki20a	2A_8630980	2A	8630980	4.2115e-08
MLM	Oki20a	2A_15003652	2A	15003652	4.7552e-08
MLM	Oki20a	2A_1846955	2A	1846955	5.6966e-08
MLM	Oki20a	2A_9121974	2A	9121974	5.748e-08
MLM	Oki20a	2A_4322177	2A	4322177	8.2716e-08
MLM	Oki20a	2A_13338078	2A	13338078	1.0055e-07
MLM	Oki20a	2A_2481459	2A	2481459	1.0292e-07
MLM	Oki20a	2A_2708755	2A	2708755	1.0335e-07
MLM	Oki20a	2A_15755558	2A	15755558	1.1827e-07
MLM	Oki20a	2A_11051468	2A	11051468	1.2408e-07
MLM	Oki20a	2A_13631608	2A	13631608	1.2427e-07
MLM	Oki20a	2A_14978563	2A	14978563	1.316e-07
MLM	Oki20a	2A_15449235	2A	15449235	1.3481e-07
MLM	Oki20a	2A_22183832	2A	22183832	1.4091e-07
MLM	Oki20a	2A_17871784	2A	17871784	1.4143e-07
MLM	Oki20a	2A_4942954	2A	4942954	1.4346e-07
MLM	Oki20a	2A_16719659	2A	16719659	1.5417e-07
MLM	Oki20a	2A_8579505	2A	8579505	1.6997e-07
MLM	Oki20a	2A_21005732	2A	21005732	2.4084e-07
MLM	Oki20a	2A_21005653	2A	21005653	2.5496e-07
MLM	Oki20a	2A_17118460	2A	17118460	2.5576e-07
MLM	Oki20a	2A_13252205	2A	13252205	2.9923e-07
MLM	Oki20a	2A_10148881	2A	10148881	3.0904e-07
MLM	Oki20a	2A_21178378	2A	21178378	3.1233e-07
MLM	Oki20a	2A_17032814	2A	17032814	3.1333e-07
MLM	Oki20a	2A_16730117	2A	16730117	3.1627e-07
MLM	Oki20a	2A_195997	2A	195997	3.183e-07
MLM	Oki20a	2A_22705800	2A	22705800	3.868e-07
MLM	Oki20a	2A_13917177	2A	13917177	4.3705e-07
MLM	Oki20a	2A_15012361	2A	15012361	4.6468e-07
MLM	Oki20a	2A_22257627	2A	22257627	4.6993e-07
MLM	Oki20a	2A_7386329	2A	7386329	1.2971e-06
MLM	Oki20a	2A_15960621	2A	15960621	1.4087e-06
MLM	Oki20a	Ventriup	2A	3965255	1.7511e-06
MLM	Oki20a	Yr17	2A	13811608	1.7511e-06
MLM	Oki20a	2A_14533268	2A	14533268	2.4355e-06
MLM	Oki20a	2A_29397023	2A	29397023	2.5397e-06
MLM	Oki20a	2A_17114814	2A	17114814	4.2607e-06
MLM	Oki20a	2A_17830644	2A	17830644	5.4056e-06
MLM	Oki20a	2A_1591567	2A	1591567	5.6672e-06
MLM	Oki20a	2A_8018938	2A	8018938	6.6328e-06
MLM	Oki20a	2A_9684465	2A	9684465	1.706e-05
MLM	Oki20a	2A_15602777	2A	15602777	7.1578e-05
MLM	Oki20a	2A_2531469	2A	2531469	0.00011614
MLM	Oki20a	UN_1787	UN	1787	0.00015097
MLM	Oki20a	2A_9491703	2A	9491703	0.00020591
MLM	Oki20a	2A_23828965	2A	23828965	0.00021443
MLM	Oki20a	7B_241929523	7B	241929523	0.00043214
MLM	Oki20a	2A_16509046	2A	16509046	0.0007332
MLM	Oki20a	7B_402470005	7B	402470005	0.00077215
MLM	Oki20a	WGGB156	2A	16602089	0.00078594
MLM	Oki20a	UN_1056	UN	1056	0.00083719
MLM	Oki20a	7B_260292456	7B	260292456	0.00084085
MLM	Oki20b	2A_21178378	2A	21178378	2.2334e-11
MLM	Oki20b	2A_24002746	2A	24002746	2.354e-11
MLM	Oki20b	2A_16016690	2A	16016690	4.4704e-11
MLM	Oki20b	2A_22705800	2A	22705800	6.5711e-11
MLM	Oki20b	2A_17871784	2A	17871784	6.9164e-11
MLM	Oki20b	2A_4322177	2A	4322177	7.4155e-11
MLM	Oki20b	2A_16730117	2A	16730117	1.162e-10
MLM	Oki20b	2A_8579505	2A	8579505	1.4544e-10
MLM	Oki20b	2A_21005732	2A	21005732	2.2517e-10
MLM	Oki20b	2A_22257627	2A	22257627	2.6467e-10
MLM	Oki20b	2A_21273469	2A	21273469	2.8402e-10
MLM	Oki20b	2A_16719659	2A	16719659	3.3803e-10
MLM	Oki20b	2A_14978563	2A	14978563	3.9552e-10
MLM	Oki20b	2A_8630980	2A	8630980	4.0075e-10
MLM	Oki20b	2A_13252205	2A	13252205	4.8856e-10
MLM	Oki20b	2A_10148881	2A	10148881	5.1773e-10
MLM	Oki20b	2A_13917177	2A	13917177	5.1951e-10
MLM	Oki20b	2A_22183832	2A	22183832	8.4272e-10
MLM	Oki20b	2A_21005653	2A	21005653	9.8696e-10
MLM	Oki20b	2A_15755558	2A	15755558	1.072e-09
MLM	Oki20b	2A_24002743	2A	24002743	1.4825e-09
MLM	Oki20b	2A_7386329	2A	7386329	1.6204e-09
MLM	Oki20b	2A_15449235	2A	15449235	1.8248e-09
MLM	Oki20b	2A_11051468	2A	11051468	3.0083e-09
MLM	Oki20b	2A_9121974	2A	9121974	3.5356e-09
MLM	Oki20b	2A_29397023	2A	29397023	3.6027e-09
MLM	Oki20b	2A_13631608	2A	13631608	3.606e-09
MLM	Oki20b	2A_4942954	2A	4942954	4.526e-09
MLM	Oki20b	2A_21279113	2A	21279113	5.091e-09
MLM	Oki20b	2A_15960621	2A	15960621	5.1896e-09
MLM	Oki20b	2A_13338078	2A	13338078	7.4036e-09
MLM	Oki20b	2A_15012361	2A	15012361	7.7195e-09
MLM	Oki20b	2A_2708755	2A	2708755	9.0539e-09
MLM	Oki20b	2A_9684465	2A	9684465	1.2999e-08
MLM	Oki20b	2A_1846955	2A	1846955	1.3804e-08
MLM	Oki20b	2A_1591567	2A	1591567	1.4605e-08
MLM	Oki20b	2A_17032814	2A	17032814	2.2023e-08
MLM	Oki20b	2A_2481459	2A	2481459	2.9747e-08
MLM	Oki20b	2A_15003652	2A	15003652	3.194e-08
MLM	Oki20b	2A_15449232	2A	15449232	3.2835e-08
MLM	Oki20b	2A_8018938	2A	8018938	3.6866e-08
MLM	Oki20b	2A_17118460	2A	17118460	3.8324e-08
MLM	Oki20b	2A_14533268	2A	14533268	4.8842e-08
MLM	Oki20b	2A_5690022	2A	5690022	7.5444e-08
MLM	Oki20b	2A_17830644	2A	17830644	1.3475e-07
MLM	Oki20b	2A_195997	2A	195997	1.3667e-07
MLM	Oki20b	2A_4942954	2A	4942954	1.9959e-07
MLM	Oki20b	WGGB159	2A	19122125	3.9501e-07
MLM	Oki20b	2A_16509046	2A	16509046	7.3617e-07
MLM	Oki20b	2A_17114814	2A	17114814	9.4569e-07
MLM	Oki20b	Ventriup	2A	3965255	2.664e-06
MLM	Oki20b	Yr17	2A	13811608	2.664e-06
MLM	Oki20b	WGGB156	2A	16602089	6.888e-06
MLM	Oki20b	2A_398276	2A	398276	9.9948e-06
MLM	Oki20b	2A_15602777	2A	15602777	1.7135e-05
MLM	Oki20b	2A_9491703	2A	9491703	7.3421e-05
MLM	Oki20b	2A_2531469	2A	2531469	0.00011164
MLM	Oki20b	UN_1053	UN	1053	0.00023498
MLM	Oki20b	2A_23828965	2A	23828965	0.00027874
MLM	Oki20b	2A_1566528	2A	1566528	0.00064787
MLM	Oki20b	7A_766421865	7A	766421865	0.00070885
MLM	Quir20a	2A_8579505	2A	8579505	5.3057e-07
MLM	Quir20a	2A_14978563	2A	14978563	1.0803e-06
MLM	Quir20a	2A_21005653	2A	21005653	1.1258e-06
MLM	Quir20a	2A_15449232	2A	15449232	1.223e-06
MLM	Quir20a	2A_16730117	2A	16730117	1.244e-06
MLM	Quir20a	2A_8630980	2A	8630980	1.4465e-06
MLM	Quir20a	2A_13917177	2A	13917177	1.6123e-06
MLM	Quir20a	2A_21273469	2A	21273469	1.6999e-06
MLM	Quir20a	2A_4322177	2A	4322177	1.7697e-06
MLM	Quir20a	2A_16016690	2A	16016690	2.0707e-06
MLM	Quir20a	2A_21178378	2A	21178378	2.5468e-06
MLM	Quir20a	2A_22705800	2A	22705800	2.6214e-06
MLM	Quir20a	2A_24002743	2A	24002743	2.728e-06
MLM	Quir20a	2A_16719659	2A	16719659	2.7778e-06
MLM	Quir20a	2A_10148881	2A	10148881	2.8469e-06
MLM	Quir20a	2A_9121974	2A	9121974	3.2978e-06
MLM	Quir20a	2A_17032814	2A	17032814	3.8339e-06
MLM	Quir20a	2A_21005732	2A	21005732	3.9197e-06
MLM	Quir20a	2A_13252205	2A	13252205	4.0406e-06
MLM	Quir20a	2A_1846955	2A	1846955	4.1534e-06
MLM	Quir20a	2A_5690022	2A	5690022	4.2184e-06
MLM	Quir20a	2A_15755558	2A	15755558	4.7459e-06
MLM	Quir20a	2A_24002746	2A	24002746	5.3947e-06
MLM	Quir20a	2A_21279113	2A	21279113	5.4094e-06
MLM	Quir20a	2A_17118460	2A	17118460	5.4641e-06
MLM	Quir20a	2A_22183832	2A	22183832	6.0737e-06
MLM	Quir20a	2A_2481459	2A	2481459	6.3484e-06
MLM	Quir20a	2A_15960621	2A	15960621	7.3162e-06
MLM	Quir20a	2A_17871784	2A	17871784	8.0039e-06
MLM	Quir20a	2A_4942954	2A	4942954	8.4284e-06
MLM	Quir20a	2A_195997	2A	195997	9.1635e-06
MLM	Quir20a	2A_9684465	2A	9684465	9.2541e-06
MLM	Quir20a	2A_13631608	2A	13631608	9.7938e-06
MLM	Quir20a	2A_13338078	2A	13338078	1.0147e-05
MLM	Quir20a	2A_15012361	2A	15012361	1.0719e-05
MLM	Quir20a	2A_15449235	2A	15449235	1.0825e-05
MLM	Quir20a	2A_7386329	2A	7386329	1.2061e-05
MLM	Quir20a	2A_22257627	2A	22257627	1.8278e-05
MLM	Quir20a	2A_398276	2A	398276	1.9271e-05
MLM	Quir20a	2A_11051468	2A	11051468	2.3763e-05
MLM	Quir20a	2A_15003652	2A	15003652	2.8541e-05
MLM	Quir20a	2A_8018938	2A	8018938	2.9059e-05
MLM	Quir20a	2A_1591567	2A	1591567	3.6254e-05
MLM	Quir20a	2A_17830644	2A	17830644	8.0208e-05
MLM	Quir20a	2A_29397023	2A	29397023	9.6926e-05
MLM	Quir20a	2A_4942954	2A	4942954	0.00011744
MLM	Quir20a	2A_2708755	2A	2708755	0.00018243
MLM	Quir20a	Ventriup	2A	3965255	0.00022257
MLM	Quir20a	Yr17	2A	13811608	0.00022257
MLM	Quir20a	5A_618682953	5A	618682953	0.00023495
MLM	Quir20a	2A_17114814	2A	17114814	0.00042413
MLM	Quir20a	5A_623918240	5A	623918240	0.00048857
MLM	Quir20a	5A_616781703	5A	616781703	0.00061874
MLM	Quir20a	2A_2531469	2A	2531469	0.00071432
MLM	Quir20a	5A_616685577	5A	616685577	0.00091137
MLM	Quir20b	7D_634941714	7D	634941714	0.0004653
MLM	Quir20b	7A_137374899	7A	137374899	0.00049887
MLM	Quir20b	5A_591035341	5A	591035341	0.00056158
MLM	Quir20b	2A_4322177	2A	4322177	0.00063432
MLM	Quir20b	2A_1591567	2A	1591567	0.00066006
MLM	Quir20b	2A_15449232	2A	15449232	0.00072488
MLM	Quir20b	UN_1085	UN	1085	0.00073888
MLM	Quir20b	2A_2708755	2A	2708755	0.00083877
MLM	Quir20b	7A_141360792	7A	141360792	0.00088682
MLM	Quir20b	2A_24002743	2A	24002743	0.00099499
MLM	Quir21a	2A_21273469	2A	21273469	8.1739e-13
MLM	Quir21a	2A_8630980	2A	8630980	1.6148e-12
MLM	Quir21a	2A_24002746	2A	24002746	1.9861e-12
MLM	Quir21a	2A_16016690	2A	16016690	2.6542e-12
MLM	Quir21a	2A_13252205	2A	13252205	2.7838e-12
MLM	Quir21a	2A_13917177	2A	13917177	3.4352e-12
MLM	Quir21a	2A_10148881	2A	10148881	3.6886e-12
MLM	Quir21a	2A_8579505	2A	8579505	5.9551e-12
MLM	Quir21a	2A_24002743	2A	24002743	6.9875e-12
MLM	Quir21a	2A_21005732	2A	21005732	1.5699e-11
MLM	Quir21a	2A_16719659	2A	16719659	1.6957e-11
MLM	Quir21a	2A_21178378	2A	21178378	2.8859e-11
MLM	Quir21a	2A_5690022	2A	5690022	3.0255e-11
MLM	Quir21a	2A_15012361	2A	15012361	3.077e-11
MLM	Quir21a	2A_4322177	2A	4322177	3.1863e-11
MLM	Quir21a	2A_22183832	2A	22183832	3.9699e-11
MLM	Quir21a	2A_15755558	2A	15755558	4.105e-11
MLM	Quir21a	2A_16730117	2A	16730117	7.6929e-11
MLM	Quir21a	2A_15449235	2A	15449235	7.7983e-11
MLM	Quir21a	2A_17871784	2A	17871784	7.8368e-11
MLM	Quir21a	2A_1846955	2A	1846955	8.279e-11
MLM	Quir21a	2A_21005653	2A	21005653	8.805e-11
MLM	Quir21a	2A_9121974	2A	9121974	1.0244e-10
MLM	Quir21a	2A_4942954	2A	4942954	1.0873e-10
MLM	Quir21a	2A_22257627	2A	22257627	1.0888e-10
MLM	Quir21a	2A_21279113	2A	21279113	1.1931e-10
MLM	Quir21a	2A_17118460	2A	17118460	1.1949e-10
MLM	Quir21a	2A_22705800	2A	22705800	1.2101e-10
MLM	Quir21a	2A_17830644	2A	17830644	1.3949e-10
MLM	Quir21a	2A_11051468	2A	11051468	1.7256e-10
MLM	Quir21a	2A_7386329	2A	7386329	1.799e-10
MLM	Quir21a	2A_13338078	2A	13338078	2.606e-10
MLM	Quir21a	2A_29397023	2A	29397023	2.8465e-10
MLM	Quir21a	2A_4942954	2A	4942954	2.9482e-10
MLM	Quir21a	2A_15449232	2A	15449232	5.0672e-10
MLM	Quir21a	2A_2708755	2A	2708755	5.5179e-10
MLM	Quir21a	2A_14978563	2A	14978563	5.7786e-10
MLM	Quir21a	2A_17032814	2A	17032814	1.0741e-09
MLM	Quir21a	2A_2481459	2A	2481459	1.0837e-09
MLM	Quir21a	2A_15003652	2A	15003652	1.2406e-09
MLM	Quir21a	2A_15960621	2A	15960621	1.5005e-09
MLM	Quir21a	2A_9684465	2A	9684465	1.5343e-09
MLM	Quir21a	2A_13631608	2A	13631608	1.6248e-09
MLM	Quir21a	2A_195997	2A	195997	1.7367e-09
MLM	Quir21a	2A_1591567	2A	1591567	2.1947e-09
MLM	Quir21a	2A_398276	2A	398276	3.2014e-09
MLM	Quir21a	2A_8018938	2A	8018938	9.0678e-09
MLM	Quir21a	2A_17114814	2A	17114814	1.942e-08
MLM	Quir21a	2A_14533268	2A	14533268	1.1645e-07
MLM	Quir21a	Ventriup	2A	3965255	2.3818e-07
MLM	Quir21a	Yr17	2A	13811608	2.3818e-07
MLM	Quir21a	2A_2531469	2A	2531469	9.1128e-07
MLM	Quir21a	WGGB159	2A	19122125	1.5737e-05
MLM	Quir21a	2A_23828965	2A	23828965	2.0041e-05
MLM	Quir21a	2A_15602777	2A	15602777	2.5064e-05
MLM	Quir21a	WGGB156	2A	16602089	0.00013122
MLM	Quir21a	2A_16509046	2A	16509046	0.00018513
MLM	Quir21a	2A_9491703	2A	9491703	0.0003389
MLM	Quir21b	2A_21273469	2A	21273469	3.3042e-18
MLM	Quir21b	2A_13252205	2A	13252205	1.9379e-17
MLM	Quir21b	2A_24002746	2A	24002746	1.9535e-17
MLM	Quir21b	2A_4322177	2A	4322177	2.0874e-17
MLM	Quir21b	2A_8579505	2A	8579505	2.8474e-17
MLM	Quir21b	2A_24002743	2A	24002743	3.0137e-17
MLM	Quir21b	2A_8630980	2A	8630980	5.6555e-17
MLM	Quir21b	2A_10148881	2A	10148881	7.9307e-17
MLM	Quir21b	2A_16016690	2A	16016690	9.5802e-17
MLM	Quir21b	2A_21005732	2A	21005732	9.962e-17
MLM	Quir21b	2A_16730117	2A	16730117	1.8322e-16
MLM	Quir21b	2A_13917177	2A	13917177	1.8852e-16
MLM	Quir21b	2A_16719659	2A	16719659	1.8896e-16
MLM	Quir21b	2A_22705800	2A	22705800	2.5501e-16
MLM	Quir21b	2A_21178378	2A	21178378	2.5657e-16
MLM	Quir21b	2A_17871784	2A	17871784	2.914e-16
MLM	Quir21b	2A_15755558	2A	15755558	3.4007e-16
MLM	Quir21b	2A_21005653	2A	21005653	8.1459e-16
MLM	Quir21b	2A_15449232	2A	15449232	8.4235e-16
MLM	Quir21b	2A_13338078	2A	13338078	8.6362e-16
MLM	Quir21b	2A_15449235	2A	15449235	1.1582e-15
MLM	Quir21b	2A_9121974	2A	9121974	1.2438e-15
MLM	Quir21b	2A_7386329	2A	7386329	1.4998e-15
MLM	Quir21b	2A_17118460	2A	17118460	1.6018e-15
MLM	Quir21b	2A_11051468	2A	11051468	1.6338e-15
MLM	Quir21b	2A_5690022	2A	5690022	1.7715e-15
MLM	Quir21b	2A_22183832	2A	22183832	2.0185e-15
MLM	Quir21b	2A_2481459	2A	2481459	3.788e-15
MLM	Quir21b	2A_15012361	2A	15012361	3.8222e-15
MLM	Quir21b	2A_22257627	2A	22257627	5.7828e-15
MLM	Quir21b	2A_1591567	2A	1591567	8.7122e-15
MLM	Quir21b	2A_1846955	2A	1846955	9.2905e-15
MLM	Quir21b	2A_15960621	2A	15960621	1.1029e-14
MLM	Quir21b	2A_4942954	2A	4942954	1.1913e-14
MLM	Quir21b	2A_17032814	2A	17032814	1.4672e-14
MLM	Quir21b	2A_14978563	2A	14978563	1.6727e-14
MLM	Quir21b	2A_29397023	2A	29397023	3.3023e-14
MLM	Quir21b	2A_9684465	2A	9684465	4.1611e-14
MLM	Quir21b	2A_2708755	2A	2708755	4.5268e-14
MLM	Quir21b	2A_8018938	2A	8018938	9.2903e-14
MLM	Quir21b	2A_21279113	2A	21279113	9.4932e-14
MLM	Quir21b	2A_17830644	2A	17830644	1.9449e-13
MLM	Quir21b	2A_195997	2A	195997	2.138e-13
MLM	Quir21b	2A_13631608	2A	13631608	4.0136e-13
MLM	Quir21b	2A_4942954	2A	4942954	5.2552e-13
MLM	Quir21b	2A_15003652	2A	15003652	1.0619e-12
MLM	Quir21b	2A_17114814	2A	17114814	7.4426e-12
MLM	Quir21b	2A_398276	2A	398276	2.4154e-11
MLM	Quir21b	2A_14533268	2A	14533268	4.4057e-11
MLM	Quir21b	Ventriup	2A	3965255	4.6177e-09
MLM	Quir21b	Yr17	2A	13811608	4.6177e-09
MLM	Quir21b	WGGB159	2A	19122125	5.7463e-08
MLM	Quir21b	2A_2531469	2A	2531469	1.0487e-07
MLM	Quir21b	2A_15602777	2A	15602777	1.1173e-07
MLM	Quir21b	2A_16509046	2A	16509046	1.1547e-07
MLM	Quir21b	WGGB156	2A	16602089	5.956e-07
MLM	Quir21b	2A_23828965	2A	23828965	1.5102e-06
MLM	Quir21b	2A_9491703	2A	9491703	2.6409e-06
MLM	Quir21b	2B_21582703	2B	21582703	0.00033576
MLMM	Grand Mean	2A_24002746	2A	24002746	8.49056e-30
MLMM	Grand Mean	UN_1409	UN	1409	9.39535e-05
MLMM	Grand Mean	5B_708061223	5B	708061223	0.000362484
MLMM	Grand Mean	1B_52741055	1B	52741055	0.000449946
MLMM	Grand Mean	3B_739205065	3B	739205065	0.000456185
MLMM	Grand Mean	7A_750227572	7A	750227572	0.000540964
MLMM	Jash 19a	2A_24002746	2A	24002746	4.77094e-29
MLMM	Jash 19a	5B_28224795	5B	28224795	8.13239e-05
MLMM	Jash 19a	4A_638359381	4A	638359381	0.000130997
MLMM	Jash 19a	UN_1402	UN	1402	0.000227974
MLMM	Jash 19a	3B_596691104	3B	596691104	0.000235489
MLMM	Jash 19a	7A_750227572	7A	750227572	0.000276138
MLMM	Jash 19a	2B_755029488	2B	755029488	0.000449738
MLMM	Jash 19a	4B_279055432	4B	279055432	0.000567702
MLMM	Jash 19a	4A_49172119	4A	49172119	0.000711273
MLMM	Jash 19b	2A_4322177	2A	4322177	8.51285e-15
MLMM	Jash 19b	6A_75053670	6A	75053670	4.83735e-05
MLMM	Jash 19b	7A_750826743	7A	750826743	0.000242589
MLMM	Jash 19b	4A_638359381	4A	638359381	0.000391494
MLMM	Jash 19b	7B_59590912	7B	59590912	0.000521235
MLMM	Jash 19b	7A_750227572	7A	750227572	0.000650302
MLMM	Jash 19b	7B_67942317	7B	67942317	0.000666012
MLMM	Jash 19b	1A_592231183	1A	592231183	0.000742039
MLMM	Jash 19b	UN_324	UN	324	0.000747504
MLMM	Jash 19b	1A_601646262	1A	601646262	0.00088688
MLMM	Jash 19b	7B_661437365	7B	661437365	0.000976741
MLMM	Jash 19b	7A_763822226	7A	763822226	0.000978277
MLMM	Jash 20a	2A_16016690	2A	16016690	3.16917e-06
MLMM	Jash 20a	UN_494	UN	494	0.000120872
MLMM	Jash 20a	5B_598371637	5B	598371637	0.000190645
MLMM	Jash 20a	UN_1337	UN	1337	0.000282691
MLMM	Jash 20a	UN_1547	UN	1547	0.000374576
MLMM	Jash 20a	2B_200581292	2B	200581292	0.000825112
MLMM	Jash 20a	7A_5041288	7A	5041288	0.000920935
MLMM	Jash 20a	5A_53839976	5A	53839976	0.000953074
MLMM	Jash 20b	2A_16016690	2A	16016690	3.79671e-13
MLMM	Jash 20b	3A_54495922	3A	54495922	0.000329089
MLMM	Jash 20b	5D_559713022	5D	559713022	0.00046353
MLMM	Jash 20b	4D_4545865	4D	4545865	0.000473444
MLMM	Jash 20b	3A_54495922	3A	54495922	0.000517687
MLMM	Jash 20b	2B_182838096	2B	182838096	0.000554615
MLMM	Jash 20b	1B_594742010	1B	594742010	0.000630452
MLMM	Jash 20b	1B_50492130	1B	50492130	0.000985887
MLMM	Jash 21a	2A_16016690	2A	16016690	1.35115e-08
MLMM	Jash 21a	5A_721998977	5A	721998977	1.84815e-06
MLMM	Jash 21a	UN_716	UN	716	8.66472e-06
MLMM	Jash 21a	6A_644712049	6A	644712049	0.000215929
MLMM	Jash 21a	UN_1483	UN	1483	0.000228926
MLMM	Jash 21a	6A_87384563	6A	87384563	0.000261037
MLMM	Jash 21a	4D_25473616	4D	25473616	0.00054988
MLMM	Jash 21a	3B_781564166	3B	781564166	0.000938431
MLMM	Jash 21b	2A_13917177	2A	13917177	3.24773e-11
MLMM	Jash 21b	2D_694636391	2D	694636391	7.14827e-05
MLMM	Jash 21b	1A_584766133	1A	584766133	0.000153762
MLMM	Jash 21b	5B_708061223	5B	708061223	0.000344864
MLMM	Jash 21b	5A_616685577	5A	616685577	0.000580813
MLMM	Jash 21b	5B_439238338	5B	439238338	0.000616603
MLMM	Jash 21b	5B_724719330	5B	724719330	0.00063827
MLMM	Jash 21b	6B_745107355	6B	745107355	0.000909517
MLMM	Jash 21b	UN_214	UN	214	0.000918971
MLMM	Oki 20a	2A_16016690	2A	16016690	8.48236e-11
MLMM	Oki 20a	7B_316056774	7B	316056774	0.000122679
MLMM	Oki 20a	7B_357218975	7B	357218975	0.000157938
MLMM	Oki 20a	UN_1567	UN	1567	0.000194743
MLMM	Oki 20a	7A_480611779	7A	480611779	0.000204273
MLMM	Oki 20a	7B_394001026	7B	394001026	0.000211823
MLMM	Oki 20a	7B_399092919	7B	399092919	0.000266648
MLMM	Oki 20a	UN_403	UN	403	0.000330864
MLMM	Oki 20a	UN_1149	UN	1149	0.000354998
MLMM	Oki 20a	5A_618682953	5A	618682953	0.000355262
MLMM	Oki 20a	7B_353245490	7B	353245490	0.000363384
MLMM	Oki 20a	UN_1790	UN	1790	0.000385229
MLMM	Oki 20a	UN_1255	UN	1255	0.000417816
MLMM	Oki 20a	7B_157314118	7B	157314118	0.000432551
MLMM	Oki 20a	5B_640024875	5B	640024875	0.000452196
MLMM	Oki 20a	2A_398276	2A	398276	0.000514828
MLMM	Oki 20a	7B_241929523	7B	241929523	0.000550325
MLMM	Oki 20a	7B_302007512	7B	302007512	0.000839177
MLMM	Oki 20b	2A_21178378	2A	21178378	8.39666e-17
MLMM	Oki 20b	3A_690865292	3A	690865292	6.08536e-05
MLMM	Oki 20b	1A_8200126	1A	8200126	0.000391079
MLMM	Oki 20b	UN_1466	UN	1466	0.000658527
MLMM	Oki 20b	5A_618682953	5A	618682953	0.000714799
MLMM	Oki 20b	7D_430356088	7D	430356088	0.000958079
MLMM	Quir 20a	2A_4322177	2A	4322177	4.66643e-08
MLMM	Quir 20a	5A_618682953	5A	618682953	2.11043e-05
MLMM	Quir 20a	5A_623918240	5A	623918240	0.000256585
MLMM	Quir 20a	7B_613597906	7B	613597906	0.000396343
MLMM	Quir 20a	5A_601646019	5A	601646019	0.000527634
MLMM	Quir 20a	7B_613214284	7B	613214284	0.00066159
MLMM	Quir 20a	5A_721998977	5A	721998977	0.000825295
MLMM	Quir 20a	UN_1546	UN	1546	0.000890327
MLMM	Quir 20a	7D_551118347	7D	551118347	0.00091867
MLMM	Quir 20b	2A_9684465	2A	9684465	0.000179329
MLMM	Quir 20b	2A_11051468	2A	11051468	0.000333751
MLMM	Quir 20b	7B_581873748	7B	581873748	0.000353316
MLMM	Quir 20b	2A_4322177	2A	4322177	0.000375958
MLMM	Quir 20b	2A_5690022	2A	5690022	0.00039909
MLMM	Quir 20b	2A_8579505	2A	8579505	0.000411067
MLMM	Quir 20b	2A_21178378	2A	21178378	0.000451612
MLMM	Quir 20b	2A_24002746	2A	24002746	0.000514034
MLMM	Quir 20b	2A_16719659	2A	16719659	0.000571531
MLMM	Quir 20b	2A_21273469	2A	21273469	0.000666378
MLMM	Quir 20b	WGGB156	2A	16602089	0.000724671
MLMM	Quir 20b	2A_15755558	2A	15755558	0.00078681
MLMM	Quir 20b	1D_21698396	1D	21698396	0.000791186
MLMM	Quir 20b	2A_15012361	2A	15012361	0.000856824
MLMM	Quir 20b	UN_1795	UN	1795	0.000868176
MLMM	Quir 20b	2A_15449232	2A	15449232	0.000932546
MLMM	Quir 21a	2A_13252205	2A	13252205	1.09135e-22
MLMM	Quir 21a	6A_75053670	6A	75053670	0.000234918
MLMM	Quir 21a	UN_1000	UN	1000	0.000287679
MLMM	Quir 21a	2A_476801191	2A	476801191	0.000515979
MLMM	Quir 21a	3B_746522947	3B	746522947	0.000518664
MLMM	Quir 21a	6D_25982495	6D	25982495	0.0006548
MLMM	Quir 21a	2B_54236666	2B	54236666	0.0007007
MLMM	Quir 21a	1A_154223322	1A	154223322	0.000732347
MLMM	Quir 21a	5A_11889007	5A	11889007	0.000895151
MLMM	Quir 21b	2A_4322177	2A	4322177	1.30705e-49
MLMM	Quir 21b	5A_623918240	5A	623918240	8.59079e-05
MLMM	Quir 21b	5A_618682953	5A	618682953	0.000119556
MLMM	Quir 21b	UN_2015	UN	2015	0.000133106
MLMM	Quir 21b	UN_959	UN	959	0.000459045
MLMM	Quir 21b	UN_1409	UN	1409	0.000827606
MLMM	Quir 21b	6A_580018917	6A	580018917	0.000857499
MLMM	Quir 21b	5A_628063043	5A	628063043	0.000977944
FarmCPU	Grand mean	2A_4322177	2A	4322177	7.40649e-53
FarmCPU	Grand mean	5B_708061223	5B	708061223	8.22888e-10
FarmCPU	Grand mean	6B_96986119	6B	96986119	1.82062e-06
FarmCPU	Grand mean	6D_28212372	6D	28212372	3.2589e-06
FarmCPU	Grand mean	2B_180938790	2B	180938790	5.05955e-06
FarmCPU	Grand mean	UN_1409	UN	1409	9.15045e-06
FarmCPU	Grand mean	2B_815201553	2B	815201553	1.05395e-05
FarmCPU	Grand mean	3B_794537258	3B	794537258	1.67202e-05
FarmCPU	Grand mean	7A_750227572	7A	750227572	2.94424e-05
FarmCPU	Grand mean	7A_24021629	7A	24021629	3.15746e-05
FarmCPU	Grand mean	2D_86086589	2D	86086589	6.97874e-05
FarmCPU	Grand mean	7A_730295764	7A	730295764	9.37683e-05
FarmCPU	Grand mean	6A_75053670	6A	75053670	0.000255163
FarmCPU	Grand mean	UN_1554	UN	1554	0.000397
FarmCPU	Grand mean	4A_638359381	4A	638359381	0.000475248
FarmCPU	Jash 19a	2A_24002746	2A	24002746	5.55002e-27
FarmCPU	Jash 19a	3B_596691104	3B	596691104	1.65612e-06
FarmCPU	Jash 19a	2B_803939984	2B	803939984	2.84518e-06
FarmCPU	Jash 19a	6A_583162496	6A	583162496	2.98292e-06
FarmCPU	Jash 19a	3D_42574544	3D	42574544	3.88992e-06
FarmCPU	Jash 19a	1A_10394976	1A	10394976	4.83519e-06
FarmCPU	Jash 19a	UN_157	UN	157	1.64451e-05
FarmCPU	Jash 19a	2B_791769511	2B	791769511	3.37698e-05
FarmCPU	Jash 19a	1A_3011221	1A	3011221	6.72611e-05
FarmCPU	Jash 19a	5B_28224795	5B	28224795	0.00014831
FarmCPU	Jash 19a	4B_279055432	4B	279055432	0.000313203
FarmCPU	Jash 19a	4B_598996789	4B	598996789	0.000458566
FarmCPU	Jash 19a	7B_61392199	7B	61392199	0.000744772
FarmCPU	Jash 19a	4A_135139947	4A	135139947	0.000846458
FarmCPU	Jash 19b	2A_4322177	2A	4322177	3.56209e-12
FarmCPU	Jash 19b	6A_75053670	6A	75053670	5.06788e-07
FarmCPU	Jash 19b	6B_209372651	6B	209372651	6.838e-06
FarmCPU	Jash 19b	7A_752501634	7A	752501634	2.16533e-05
FarmCPU	Jash 19b	6B_669329363	6B	669329363	5.18346e-05
FarmCPU	Jash 19b	6D_489602327	6D	489602327	8.20144e-05
FarmCPU	Jash 19b	UN_43	UN	43	0.000122332
FarmCPU	Jash 19b	4B_663059809	4B	663059809	0.000133722
FarmCPU	Jash 19b	4A_639613672	4A	639613672	0.00017121
FarmCPU	Jash 19b	1A_630318453	1A	630318453	0.000368314
FarmCPU	Jash 19b	7A_750826743	7A	750826743	0.000402685
FarmCPU	Jash 19b	7B_41108124	7B	41108124	0.000722683
FarmCPU	Jash 20a	2A_16016690	2A	16016690	9.57793e-15
FarmCPU	Jash 20a	UN_1337	UN	1337	4.17608e-07
FarmCPU	Jash 20a	2B_200581292	2B	200581292	1.73965e-05
FarmCPU	Jash 20a	6B_491633191	6B	491633191	7.10721e-05
FarmCPU	Jash 20a	7B_628703115	7B	628703115	8.16261e-05
FarmCPU	Jash 20a	6D_498197319	6D	498197319	8.26144e-05
FarmCPU	Jash 20a	7A_31329516	7A	31329516	8.59461e-05
FarmCPU	Jash 20a	7A_5041288	7A	5041288	0.000136848
FarmCPU	Jash 20a	5A_719094285	5A	719094285	0.000145992
FarmCPU	Jash 20a	UN_546	UN	546	0.00041046
FarmCPU	Jash 20a	3D_193233242	3D	193233242	0.000426439
FarmCPU	Jash 20a	5B_598371637	5B	598371637	0.000484782
FarmCPU	Jash 20a	7A_93620428	7A	93620428	0.000622966
FarmCPU	Jash 20a	2A_611979327	2A	611979327	0.000684313
FarmCPU	Jash 20a	6A_641916400	6A	641916400	0.000707642
FarmCPU	Jash 20b	2A_16016690	2A	16016690	1.10231e-08
FarmCPU	Jash 20b	2B_180938790	2B	180938790	1.67079e-06
FarmCPU	Jash 20b	3B_7252072	3B	7252072	8.29531e-06
FarmCPU	Jash 20b	7A_36394122	7A	36394122	8.30264e-06
FarmCPU	Jash 20b	2D_82409136	2D	82409136	1.9811e-05
FarmCPU	Jash 20b	2A_787329106	2A	787329106	3.12036e-05
FarmCPU	Jash 20b	1A_611204547	1A	611204547	3.14189e-05
FarmCPU	Jash 20b	4D_4545865	4D	4545865	3.6009e-05
FarmCPU	Jash 20b	3A_54495922	3A	54495922	8.22782e-05
FarmCPU	Jash 20b	3B_813256294	3B	813256294	0.000123822
FarmCPU	Jash 20b	3B_894001782	3B	894001782	0.000226952
FarmCPU	Jash 20b	2B_840795043	2B	840795043	0.000242343
FarmCPU	Jash 20b	7B_124245397	7B	124245397	0.000248385
FarmCPU	Jash 20b	3A_42210579	3A	42210579	0.000279617
FarmCPU	Jash 20b	7A_721948072	7A	721948072	0.000628517
FarmCPU	Jash 20b	7A_13197255	7A	13197255	0.00063362
FarmCPU	Jash 20b	3B_786397018	3B	786397018	0.000836567
FarmCPU	Jash 20b	UN_490	UN	490	0.000955879
FarmCPU	Jash 21a	4D_25473616	4D	25473616	1.09588e-07
FarmCPU	Jash 21a	2A_24002746	2A	24002746	2.74286e-07
FarmCPU	Jash 21a	5B_548655755	5B	548655755	8.10071e-07
FarmCPU	Jash 21a	5A_721998977	5A	721998977	5.47398e-06
FarmCPU	Jash 21a	UN_326	UN	326	5.53518e-06
FarmCPU	Jash 21a	3B_87732781	3B	87732781	1.27668e-05
FarmCPU	Jash 21a	3A_681935070	3A	681935070	1.28597e-05
FarmCPU	Jash 21a	6A_644712049	6A	644712049	1.32567e-05
FarmCPU	Jash 21a	5A_500076007	5A	500076007	3.59572e-05
FarmCPU	Jash 21a	3B_71642456	3B	71642456	7.26404e-05
FarmCPU	Jah 21b	2A_4322177	2A	4322177	1.62166e-11
FarmCPU	Jah 21b	7B_67942317	7B	67942317	2.85635e-07
FarmCPU	Jah 21b	6B_19815650	6B	19815650	1.87084e-06
FarmCPU	Jah 21b	7A_752501634	7A	752501634	5.4099e-06
FarmCPU	Jah 21b	2D_694636391	2D	694636391	1.45235e-05
FarmCPU	Jah 21b	1B_611620392	1B	611620392	1.59535e-05
FarmCPU	Jah 21b	7B_53454232	7B	53454232	2.83774e-05
FarmCPU	Jah 21b	5B_439238338	5B	439238338	4.32022e-05
FarmCPU	Jah 21b	3A_784532843	3A	784532843	4.96839e-05
FarmCPU	Jah 21b	1A_584766133	1A	584766133	7.07845e-05
FarmCPU	Jah 21b	4B_43214216	4B	43214216	0.000173324
FarmCPU	Jah 21b	1B_35417183	1B	35417183	0.000276164
FarmCPU	Jah 21b	3A_583035196	3A	583035196	0.000480071
FarmCPU	Jah 21b	4A_149437201	4A	149437201	0.000586438
FarmCPU	Jah 21b	5B_589041861	5B	589041861	0.000930926
FarmCPU	Oki 20a	2A_398276	2A	398276	1.19263e-17
FarmCPU	Oki 20a	7A_480611779	7A	480611779	4.79144e-11
FarmCPU	Oki 20a	UN_1790	UN	1790	6.88476e-09
FarmCPU	Oki 20a	4D_25473616	4D	25473616	2.21623e-05
FarmCPU	Oki 20a	5B_640024875	5B	640024875	2.95666e-05
FarmCPU	Oki 20a	5B_636805206	5B	636805206	3.94401e-05
FarmCPU	Oki 20a	2B_62062151	2B	62062151	0.000156861
FarmCPU	Oki 20a	7A_680331573	7A	680331573	0.00024413
FarmCPU	Oki 20a	2A_799385889	2A	799385889	0.00027714
FarmCPU	Oki 20a	3B_894001782	3B	894001782	0.000408475
FarmCPU	Oki 20a	5B_32249557	5B	32249557	0.00041388
FarmCPU	Oki 20a	3B_794537258	3B	794537258	0.000516774
FarmCPU	Oki 20a	UN_1149	UN	1149	0.00094889
FarmCPU	Oki 20b	2A_21178378	2A	21178378	3.45704e-37
FarmCPU	Oki 20b	5A_618682953	5A	618682953	5.84249e-07
FarmCPU	Oki 20b	6B_669329363	6B	669329363	1.93495e-06
FarmCPU	Oki 20b	1A_8200126	1A	8200126	4.15639e-06
FarmCPU	Oki 20b	2B_807371276	2B	807371276	5.0413e-06
FarmCPU	Oki 20b	1B_53148585	1B	53148585	5.7637e-06
FarmCPU	Oki 20b	2B_688864966	2B	688864966	8.8808e-06
FarmCPU	Oki 20b	4A_749088973	4A	749088973	3.83013e-05
FarmCPU	Oki 20b	6D_25982495	6D	25982495	4.02249e-05
FarmCPU	Oki 20b	UN_812	UN	812	9.6143e-05
FarmCPU	Oki 20b	7A_766421865	7A	766421865	0.00018798
FarmCPU	Oki 20b	UN_1827	UN	1827	0.000319322
FarmCPU	Oki 20b	2D_22950154	2D	22950154	0.000443122
FarmCPU	Oki 20b	5B_518576299	5B	518576299	0.000492088
FarmCPU	Oki 20b	7A_673359876	7A	673359876	0.000553338
FarmCPU	Oki 20b	2A_756573859	2A	756573859	0.000614566
FarmCPU	Oki 20b	6B_746625138	6B	746625138	0.000908113
FarmCPU	Quir 20a	2A_4322177	2A	4322177	2.14359e-18
FarmCPU	Quir 20a	3B_794537258	3B	794537258	8.8928e-07
FarmCPU	Quir 20a	1D_57927022	1D	57927022	1.5894e-06
FarmCPU	Quir 20a	7B_569334929	7B	569334929	2.31737e-06
FarmCPU	Quir 20a	5A_613068461	5A	613068461	3.45463e-06
FarmCPU	Quir 20a	5A_4630843	5A	4630843	3.51006e-06
FarmCPU	Quir 20a	5B_730090602	5B	730090602	1.48051e-05
FarmCPU	Quir 20a	UN_448	UN	448	2.05641e-05
FarmCPU	Quir 20a	7A_12763634	7A	12763634	2.55035e-05
FarmCPU	Quir 20a	5B_737650835	5B	737650835	4.77323e-05
FarmCPU	Quir 20a	2D_680831007	2D	680831007	0.000297711
FarmCPU	Quir 20a	1A_603375949	1A	603375949	0.000303752
FarmCPU	Quir 20a	6A_13291435	6A	13291435	0.000802272
FarmCPU	Quir 20a	4A_620532949	4A	620532949	0.000983766
FarmCPU	Quir 20b	1A_581655276	1A	581655276	5.95723e-07
FarmCPU	Quir 20b	1D_21698396	1D	21698396	2.49809e-05
FarmCPU	Quir 20b	7B_581873748	7B	581873748	8.88268e-05
FarmCPU	Quir 20b	5B_600561352	5B	600561352	0.000101097
FarmCPU	Quir 20b	7A_14140865	7A	14140865	0.000105605
FarmCPU	Quir 20b	1D_472371480	1D	472371480	0.000134712
FarmCPU	Quir 20b	7D_596168061	7D	596168061	0.000152512
FarmCPU	Quir 20b	1A_492816481	1A	492816481	0.000190921
FarmCPU	Quir 20b	1B_699341696	1B	699341696	0.000210882
FarmCPU	Quir 20b	7A_30517829	7A	30517829	0.000292792
FarmCPU	Quir 20b	UN_1085	UN	1085	0.000405334
FarmCPU	Quir 20b	2D_628713299	2D	628713299	0.000620298
FarmCPU	Quir 20b	1A_601646262	1A	601646262	0.000708879
FarmCPU	Quir 20b	2A_11051468	2A	11051468	0.000942895
FarmCPU	Quir 21a	2A_13917177	2A	13917177	1.20642e-29
FarmCPU	Quir 21a	6A_75053670	6A	75053670	3.10864e-08
FarmCPU	Quir 21a	1A_154223322	1A	154223322	3.21887e-07
FarmCPU	Quir 21a	2B_444035033	2B	444035033	3.43022e-06
FarmCPU	Quir 21a	7A_30517829	7A	30517829	5.03132e-06
FarmCPU	Quir 21a	7B_709116324	7B	709116324	1.74639e-05
FarmCPU	Quir 21a	5A_716736597	5A	716736597	0.000167001
FarmCPU	Quir 21a	7A_577182494	7A	577182494	0.000218291
FarmCPU	Quir 21a	3B_801938907	3B	801938907	0.000517859
FarmCPU	Quir 21a	UN_1854	UN	1854	0.000577506
FarmCPU	Quir 21a	5B_490062760	5B	490062760	0.000662239
FarmCPU	Quir 21b	2A_4322177	2A	4322177	6.36089e-38
FarmCPU	Quir 21b	5A_711902762	5A	711902762	6.85321e-06
FarmCPU	Quir 21b	6A_653927391	6A	653927391	9.41299e-06
FarmCPU	Quir 21b	5A_618682953	5A	618682953	1.06279e-05
FarmCPU	Quir 21b	7A_786684659	7A	786684659	1.86832e-05
FarmCPU	Quir 21b	2A_77375935	2A	77375935	1.94347e-05
FarmCPU	Quir 21b	UN_1342	UN	1342	5.04158e-05
FarmCPU	Quir 21b	5B_609679045	5B	609679045	0.000186774
FarmCPU	Quir 21b	UN_2	UN	2	0.000224776
FarmCPU	Quir 21b	6B_170460514	6B	170460514	0.000459454
FarmCPU	Quir 21b	6D_11372651	6D	11372651	0.000774641
FarmCPU	Quir 21b	5B_733224763	5B	733224763	0.000810517

## Sheet: Supplementry Table S4 
Supplementary Table 4: Markers significantly associated with wheat blast resistance in 219 non 2NS genotypes using MLM model at P ≤ 0.001
Experiment	Marker	Chromosome	Position	p value
GrandMean	2B_681336420	2B	681336420	0.00095234
GrandMean	5B_730090602	5B	730090602	0.00093323
GrandMean	6D_28212372	6D	28212372	0.00025881
Jash19a	4B_143329517	4B	143329517	0.00077789
Jash19a	4B_187444942	4B	187444942	0.00045609
Jash19a	5B_28224795	5B	28224795	0.00010071
Jash19a	5B_32249557	5B	32249557	8.9689e-05
Jash19a	6B_725680794	6B	725680794	0.00043089
Jash19a	6D_499110211	6D	499110211	0.00022289
Jash19a	UN_1402	UN	1402	0.00020682
Jash19a	UN_1882	UN	1882	0.00086615
Jash19b	2B_709207185	2B	709207185	0.00015373
Jash19b	4A_761122539	4A	761122539	0.00014434
Jash19b	6A_75053670	6A	75053670	3.9352e-05
Jash19b	7A_752265526	7A	752265526	0.00024007
Jash19b	7A_752501634	7A	752501634	0.00064256
Jash19b	UN_581	UN	581	0.00073737
Jash19b	UN_1818	UN	1818	0.00093449
Jash20a	2B_200581292	2B	200581292	0.00052874
Jash20a	2D_46975689	2D	46975689	0.00036422
Jash20a	5A_39539469	5A	39539469	0.00023714
Jash20a	5B_598371637	5B	598371637	2.7376e-05
Jash20a	5B_599986250	5B	599986250	5.618e-05
Jash20a	6A_10543726	6A	10543726	3.2503e-05
Jash20a	UN_494	UN	494	1.4533e-05
Jash20a	UN_952	UN	952	0.00029505
Jash20b	3B_800819201	3B	800819201	0.00053432
Jash20b	4D_25473616	4D	25473616	0.00010366
Jash21a	4D_25473616	4D	25473616	0.00012021
Jash21a	5A_721998977	5A	721998977	2.3709e-06
Jash21a	6A_636142066	6A	636142066	0.00016786
Jash21a	6A_644712049	6A	644712049	0.0007072
Jash21a	UN_326	UN	326	0.00074517
Jash21a	UN_716	UN	716	0.00027662
Jash21a	UN_1058	UN	1058	3.5531e-05
Jash21b	5B_589041861	5B	589041861	0.00084399
Jash21b	UN_247	UN	247	0.00051758
Oki20a	7A_38254901	7A	38254901	0.00097525
Oki20a	7A_480611779	7A	480611779	0.00038164
Oki20a	7A_481469813	7A	481469813	0.0002918
Oki20a	7A_548570300	7A	548570300	0.00093232
Oki20a	UN_1584	UN	1584	0.00085796
Oki20b	1B_58101461	1B	58101461	0.00086255
Oki20b	3A_690865292	3A	690865292	0.00023047
Oki20b	6B_701130366	6B	701130366	0.0002134
Oki20b	UN_1053	UN	1053	0.00011373
Quir20a	4A_620532949	4A	620532949	0.00063914
Quir20a	5A_616685577	5A	616685577	0.0003732
Quir20a	5A_616781703	5A	616781703	0.00013736
Quir20a	5A_618682953	5A	618682953	5.3861e-05
Quir20a	7A_5041288	7A	5041288	0.00089813
Quir20a	7B_613214284	7B	613214284	0.00059161
Quir20a	7B_613597906	7B	613597906	0.00029516
Quir20b	1B_678906444	1B	678906444	0.00060857
Quir20b	3A_702600834	3A	702600834	0.001
Quir20b	UN_1085	UN	1085	0.00089299
Quir20b	UN_2036	UN	2036	0.00067983
Quir21a	3A_751735543	3A	751735543	0.00098884
Quir21a	5A_618392223	5A	618392223	0.00012445
Quir21a	5A_618682953	5A	618682953	0.00059719
Quir21a	5A_620713736	5A	620713736	0.00069576
Quir21a	5A_623918240	5A	623918240	0.00049342
Quir21a	5A_628027960	5A	628027960	0.000432
Quir21b	4A_664931051	4A	664931051	0.00013016
Quir21b	5A_616685577	5A	616685577	0.00020367
Quir21b	5A_616781703	5A	616781703	0.00054158
Quir21b	5A_617287544	5A	617287544	0.00054981
Quir21b	5A_618682953	5A	618682953	4.8865e-06
Quir21b	5A_623918240	5A	623918240	6.812e-05
Quir21b	5A_628063043	5A	628063043	9.5843e-05
